# Supplementary material for: Validation of the HeLD-14 functional oral health literacy instrument in a general population
Source: PeerJ. 2023 Oct 10;11:e16106. doi: 10.7717/peerj.16106 (PMC10573372; doi:10.7717/peerj.16106)
Supplement: Supplemental Information 1 — Variables include the HeLD-14 variables, OHIP-5 data, and demographic variables. Total scores for the HeLD-14 and OHIP-5 are included. [file peerj-11-16106-s001.xlsx]

## Sheet: OHLdeident
subject_id	date	ohl_attn	ohl_time	ohl_read	ohl_appt_supp	ohl_pay	ohl_meds	ohl_transp	ohl_2opinion	ohl_make_dec	ohl_carry_out_inst	ohl_use_advice	ohl_brochures	ohl_ask_support	ohl_make_appt	ohip_function	ohip_pain	ohip_appear	ohip_less_flav	ohip_diff_job	ohip5_sum	age	gender	gender_other	education	ethnicity	Race_White	Race_Blk_AA	Race_Asian	Race_NH_PI	Race_AI_AN	Race_Other
1	2022-07-20	3	2	4	4	2	3	3	2	4	3	4	4	4	4	3	3	2	0	0	8	37	2	#NULL!	4	1	1	0	0	0	0	0
2	2022-07-20	4	4	4	3	3	3	4	3	3	4	4	4	4	4	1	1	2	1	0	5	63	2	#NULL!	4	1	1	0	0	0	0	0
3	2022-07-20	2	2	4	4	3	3	4	4	4	4	4	4	3	4	3	2	2	1	2	10	58	2	#NULL!	4	#NULL!	1	0	0	0	0	0
4	2022-07-20	3	2	4	3	4	3	4	4	4	4	4	4	4	4	0	0	2	0	0	2	41	2	#NULL!	5	1	1	0	0	0	0	0
5	2022-07-20	4	4	4	4	4	4	4	4	4	4	4	4	4	4	1	1	0	0	0	2	32	2	#NULL!	4	1	1	0	0	0	0	0
6	2022-07-20	4	4	4	4	4	4	4	4	4	4	4	4	4	4	1	1	0	0	1	3	61	2	#NULL!	6	1	1	0	0	0	0	0
7	2022-07-20	4	4	4	4	4	4	4	4	4	4	4	4	4	4	0	0	0	0	0	0	81	1	#NULL!	3	1	1	0	0	0	0	0
8	2022-07-20	4	4	4	4	3	3	4	3	4	4	4	4	4	4	2	2	0	2	0	6	69	1	#NULL!	3	1	1	0	0	0	0	0
9	2022-07-20	4	4	4	4	4	4	4	4	4	4	4	4	4	4	0	0	0	0	0	0	66	2	#NULL!	4	1	1	0	0	0	0	0
10	2022-07-20	4	4	4	4	4	4	4	4	4	4	4	4	4	4	0	0	0	0	0	0	41	2	#NULL!	6	#NULL!	1	0	0	0	0	0
12	2022-07-30	4	3	4	4	4	4	4	4	4	4	4	4	4	4	1	1	0	0	0	2	70	1	#NULL!	6	1	1	0	0	0	0	0
13	2022-07-30	4	4	4	4	4	4	4	4	4	4	4	4	4	4	1	1	2	0	0	4	69	1	#NULL!	6	1	1	0	0	0	0	0
14	2022-07-30	4	4	4	4	4	4	4	4	4	4	4	4	4	4	0	1	0	0	0	1	52	2	#NULL!	4	1	1	0	0	0	0	0
15	2022-07-30	3	3	3	3	3	3	3	2	3	3	3	3	3	4	1	2	1	0	0	4	58	2	#NULL!	6	1	1	0	0	0	0	0
16	2022-07-30	4	3	3	3	3	3	3	3	3	3	3	3	3	3	0	1	2	1	1	5	67	1	#NULL!	6	1	1	0	0	0	0	0
17	2022-07-30	3	3	4	3	3	3	4	3	4	3	4	4	4	4	0	1	2	0	0	3	46	2	#NULL!	6	1	1	0	0	0	0	0
18	2022-07-30	3	3	4	3	2	4	4	2	4	4	4	4	4	4	0	1	1	0	0	2	49	2	#NULL!	4	1	1	0	0	0	0	0
19	2022-07-30	4	3	4	4	4	4	4	4	4	4	4	4	4	4	0	0	0	0	0	0	58	2	#NULL!	5	1	1	0	0	0	0	0
20	2022-07-30	4	4	4	3	4	4	4	3	4	4	4	4	4	3	1	0	0	0	0	1	22	2	#NULL!	5	1	1	0	0	0	0	0
21	2022-07-30	4	4	4	4	4	4	4	4	4	4	4	4	4	4	1	1	0	0	0	2	38	1	#NULL!	5	1	1	0	0	0	0	0
22	2022-07-30	3	2	4	4	4	4	4	4	4	4	4	4	4	4	2	2	2	1	1	8	65	2	#NULL!	4	1	1	0	0	0	0	0
23	2022-07-30	4	3	4	4	4	4	4	4	4	4	4	4	4	4	1	0	1	0	0	2	48	1	#NULL!	6	1	1	0	0	0	0	0
24	2022-07-30	4	3	1	2	2	2	4	3	3	4	3	1	3	4	2	1	0	0	0	3	38	2	#NULL!	5	1	1	0	0	0	0	0
25	2022-07-30	4	4	4	4	4	4	4	4	4	4	4	4	4	4	0	1	1	0	0	2	64	2	#NULL!	6	1	1	0	0	0	0	0
26	2022-07-30	4	4	4	4	4	3	4	4	4	4	4	4	4	4	2	2	2	1	0	7	75	2	#NULL!	4	1	1	0	0	0	0	0
27	2022-07-30	3	3	4	0	3	3	4	3	4	4	4	4	0	4	2	2	1	0	1	6	33	2	#NULL!	6	1	1	0	0	0	0	0
28	2022-07-30	3	2	4	4	2	2	4	4	4	3	4	4	4	4	0	0	4	0	0	4	37	1	#NULL!	4	1	1	0	0	0	0	0
29	2022-07-30	4	4	4	4	4	4	4	4	4	4	4	4	4	4	1	1	0	0	0	2	52	2	#NULL!	4	1	1	0	0	0	0	0
30	2022-07-30	4	4	4	2	4	4	4	3	4	4	4	4	3	4	2	2	3	1	0	8	74	2	#NULL!	4	1	1	0	0	0	0	0
31	2022-07-30	4	4	4	4	3	3	4	4	4	4	4	4	4	4	2	2	1	2	1	8	20	1	#NULL!	4	1	1	0	0	0	0	0
32	2022-07-30	4	4	4	4	4	4	4	4	4	4	4	4	4	4	0	1	1	0	0	2	42	2	#NULL!	4	1	1	0	0	0	0	0
33	2022-07-30	4	4	4	4	4	4	4	4	4	4	4	4	4	4	0	0	1	0	0	1	47	1	#NULL!	4	1	1	0	0	0	0	0
34	2022-07-30	4	4	4	4	4	4	4	4	4	4	4	4	4	4	0	0	0	0	0	0	67	2	#NULL!	4	1	1	0	0	0	0	0
35	2022-07-30	2	2	4	1	0	0	4	0	3	2	4	4	1	4	4	2	4	4	3	17	58	2	#NULL!	6	1	1	0	0	0	0	0
36	2022-07-30	3	3	4	3	4	4	4	4	3	3	3	4	4	4	0	0	2	0	0	2	38	1	#NULL!	5	1	1	0	0	0	0	0
37	2022-07-30	3	3	4	3	2	2	4	4	4	4	3	4	3	4	1	1	1	0	0	3	40	2	#NULL!	5	1	1	0	0	0	0	0
38	2022-07-30	3	2	4	4	0	0	3	1	3	3	4	4	4	4	0	1	2	0	1	4	79	1	#NULL!	3	1	1	0	0	0	0	0
39	2022-07-30	3	3	4	4	3	2	4	3	4	3	4	4	4	4	1	1	0	0	0	2	52	2	#NULL!	5	1	1	0	0	0	0	0
40	2022-07-30	4	4	4	4	2	2	4	4	4	4	4	4	4	4	1	2	1	1	0	5	75	2	#NULL!	4	1	1	0	0	0	0	0
41	2022-07-30	4	4	4	4	4	4	4	4	4	4	4	4	3	4	0	0	0	0	0	0	36	2	#NULL!	5	#NULL!	1	0	0	0	0	0
42	2022-07-30	4	4	4	4	4	4	4	4	4	4	4	4	4	4	2	0	2	0	0	4	48	2	#NULL!	5	1	1	0	0	0	0	0
43	2022-07-30	4	3	3	1	0	0	3	3	2	3	3	2	1	2	1	1	2	0	0	4	26	2	#NULL!	5	1	1	0	0	0	0	0
44	2022-07-30	4	4	4	4	3	3	4	4	4	4	4	4	4	4	1	1	0	0	0	2	57	1	#NULL!	5	1	1	0	0	0	0	0
45	2022-07-30	1	3	0	1	0	2	3	1	1	0	1	0	2	0	1	2	3	2	1	9	32	1	#NULL!	3	1	0	1	0	0	0	0
46	2022-07-30	4	4	4	4	4	4	4	4	4	4	4	4	4	4	0	0	1	0	0	1	41	2	#NULL!	4	1	1	0	0	0	0	0
47	2022-07-31	3	3	4	0	4	4	4	3	4	4	4	4	4	4	2	2	2	1	0	7	61	2	#NULL!	4	1	1	0	0	0	0	0
48	2022-07-30	4	4	4	3	3	3	4	4	4	4	4	4	4	4	1	0	2	0	0	3	65	2	#NULL!	6	#NULL!	1	0	0	0	0	0
49	2022-07-30	4	4	4	4	3	4	4	4	4	4	4	4	4	4	0	0	0	0	0	0	72	2	#NULL!	6	0	1	0	0	0	0	0
50	2022-07-30	4	4	4	4	4	4	4	4	4	4	4	4	4	4	0	0	1	0	0	1	68	1	#NULL!	5	1	1	0	0	0	0	0
51	2022-07-30	4	4	4	4	4	4	4	4	4	4	4	4	4	4	2	1	2	0	1	6	52	2	#NULL!	6	1	1	0	0	0	0	0
52	2022-07-30	3	3	4	3	1	1	4	4	3	4	4	4	4	4	0	0	2	0	0	2	29	2	#NULL!	6	1	1	0	0	0	0	0
53	2022-07-30	3	3	4	3	3	4	3	1	3	3	3	3	2	3	0	1	1	0	0	2	30	2	#NULL!	4	1	1	0	0	0	0	0
54	2022-07-30	4	3	4	0	4	4	4	3	4	4	4	4	2	4	3	2	4	0	0	9	61	2	#NULL!	4	1	1	0	0	0	0	0
55	2022-07-30	4	4	4	4	4	4	4	4	4	4	4	4	4	4	1	0	0	0	0	1	69	2	#NULL!	4	1	1	0	0	0	0	0
56	2022-07-30	3	3	3	3	3	3	3	3	3	3	3	3	3	3	1	1	1	1	1	5	69	2	#NULL!	3	1	1	0	0	0	0	0
57	2022-07-30	4	4	4	4	4	4	4	4	4	4	4	4	4	4	1	0	1	0	0	2	54	2	#NULL!	6	1	1	0	0	0	0	0
58	2022-07-30	4	4	4	4	4	4	4	4	4	4	4	4	4	4	0	0	0	0	0	0	73	2	#NULL!	3	1	1	0	0	0	0	0
59	2022-07-30	2	2	4	1	2	1	3	1	3	2	3	4	3	4	0	1	1	0	0	2	31	2	#NULL!	6	1	1	0	0	0	0	0
60	2022-07-30	4	4	4	4	4	4	4	4	4	4	4	4	4	4	1	2	0	0	0	3	40	1	#NULL!	3	1	1	0	0	0	0	0
61	2022-07-30	4	4	2	3	3	4	4	3	3	4	4	3	2	4	1	2	2	0	0	5	42	2	#NULL!	6	0	1	0	0	0	0	0
62	2022-07-30	3	4	3	4	4	4	4	4	4	4	4	4	4	4	1	1	2	0	0	4	57	1	#NULL!	3	#NULL!	1	0	0	0	0	0
63	2022-07-30	4	4	4	4	4	4	4	4	4	4	4	4	4	4	0	1	1	0	0	2	47	2	#NULL!	4	1	1	0	0	0	0	0
79	2022-08-26	3	4	4	4	4	4	4	4	4	4	4	4	4	4	1	1	1	2	0	5	71	1	#NULL!	5	1	1	0	0	0	0	0
80	2022-08-26	4	4	4	4	4	4	4	4	4	4	4	4	4	4	1	1	1	1	0	4	54	2	#NULL!	5	1	1	0	0	0	0	0
81	2022-08-26	4	4	4	4	4	4	4	4	4	4	4	4	4	4	0	0	0	0	0	0	51	2	#NULL!	6	1	1	0	0	0	0	0
82	2022-08-26	4	4	4	4	4	4	4	4	4	4	4	4	4	4	1	0	0	0	0	1	53	2	#NULL!	5	1	1	0	0	0	0	0
83	2022-08-26	4	3	3	4	4	4	4	4	4	4	4	4	4	4	0	0	0	0	0	0	54	2	#NULL!	6	1	1	0	0	0	0	0
84	2022-08-26	4	3	4	4	4	4	4	4	4	4	4	4	4	4	0	0	0	0	0	0	41	2	#NULL!	5	1	1	0	0	0	0	0
85	2022-08-26	4	4	4	4	4	4	4	3	4	3	4	4	4	4	0	0	1	0	0	1	52	1	#NULL!	5	1	1	0	0	0	0	0
86	2022-08-26	3	3	2	2	3	3	4	3	3	3	3	3	3	3	1	1	1	1	1	5	33	1	#NULL!	6	1	1	0	0	0	0	0
87	2022-08-26	4	4	4	4	4	4	4	4	4	4	4	4	4	4	0	0	0	0	0	0	42	1	#NULL!	6	1	1	0	0	0	0	0
88	2022-08-26	4	4	4	4	4	4	4	3	4	4	4	4	4	4	0	0	0	0	0	0	49	2	#NULL!	6	1	1	0	0	0	0	0
89	2022-08-26	3	3	3	3	3	3	3	3	3	3	3	3	3	3	2	2	2	2	2	10	18	2	#NULL!	3	0	1	0	0	0	0	1
90	2022-08-26	4	4	4	4	4	4	4	3	4	4	4	3	3	4	1	1	1	0	0	3	48	2	#NULL!	5	1	1	0	0	0	0	0
91	2022-08-26	4	4	4	4	4	4	4	4	4	4	4	4	4	4	1	0	1	0	0	2	52	1	#NULL!	6	1	1	0	0	0	0	0
92	2022-08-26	4	4	4	4	4	4	4	4	4	4	4	4	4	4	1	1	0	1	0	3	45	2	#NULL!	6	1	1	0	0	0	0	0
93	2022-08-26	4	4	4	4	4	4	4	4	4	4	4	4	4	4	1	2	1	0	0	4	62	1	#NULL!	4	1	1	0	0	0	0	0
94	2022-08-26	4	4	4	4	4	4	4	4	4	4	4	4	4	4	2	0	1	0	0	3	61	2	#NULL!	5	1	1	0	0	0	0	0
95	2022-08-26	3	3	4	4	4	4	4	4	4	4	4	4	4	4	1	1	1	0	0	3	64	2	#NULL!	4	#NULL!	1	0	0	0	0	0
96	2022-08-26	2	2	3	3	2	2	3	3	3	3	3	3	3	3	1	2	2	2	1	8	39	2	#NULL!	4	1	1	0	0	0	0	0
97	2022-08-26	3	3	3	3	3	3	3	3	3	3	3	3	3	3	2	1	1	1	1	6	59	1	#NULL!	5	#NULL!	1	0	0	0	0	0
98	2022-08-26	4	4	4	4	4	4	4	4	4	4	4	4	4	4	2	1	2	0	0	5	50	2	#NULL!	6	#NULL!	1	0	0	0	0	0
99	2022-08-26	4	4	4	4	4	4	4	4	4	4	4	4	4	4	0	0	0	0	0	0	63	2	#NULL!	4	1	1	0	0	0	0	0
100	2022-08-26	4	4	4	4	4	4	4	4	4	4	4	4	4	4	0	0	0	0	0	0	56	2	#NULL!	6	1	1	0	0	0	0	0
101	2022-08-26	4	4	4	4	4	4	4	4	4	4	4	4	4	4	0	0	0	0	0	0	52	2	#NULL!	6	#NULL!	1	0	0	0	0	0
102	2022-08-26	3	3	4	4	4	4	4	4	4	4	4	4	4	4	0	1	2	0	0	3	60	2	#NULL!	6	1	1	0	0	0	0	0
103	2022-08-26	4	3	4	4	4	4	4	4	4	4	4	4	4	4	0	0	0	0	0	0	49	1	#NULL!	5	1	1	0	0	0	0	0
104	2022-08-26	4	4	4	4	4	4	4	4	4	4	4	4	4	4	0	0	0	0	0	0	22	2	#NULL!	6	1	1	0	0	0	0	0
105	2022-08-26	4	4	4	4	4	4	4	4	4	4	4	4	4	4	0	0	2	0	0	2	76	1	#NULL!	5	1	1	0	0	0	0	0
106	2022-08-26	3	3	4	4	4	4	4	3	3	2	2	4	4	4	0	2	2	0	0	4	18	2	#NULL!	3	1	1	0	0	0	0	0
107	2022-08-26	4	4	4	4	4	4	4	4	4	4	4	4	4	4	0	0	0	0	0	0	51	2	#NULL!	6	1	1	0	0	0	0	0
108	2022-08-26	2	2	2	3	3	3	3	1	1	2	3	3	1	2	2	2	2	2	2	10	28	3	#NULL!	4	1	1	1	1	0	0	0
109	2022-08-26	2	3	1	3	1	2	3	4	4	3	3	3	4	4	3	1	3	0	3	10	18	2	#NULL!	4	0	1	0	0	0	0	0
110	2022-08-26	3	3	2	3	2	2	3	3	3	3	3	3	3	3	2	2	1	1	0	6	19	2	#NULL!	4	1	1	1	1	0	0	0
111	2022-08-26	4	4	4	4	4	4	4	4	4	4	4	4	4	4	0	0	0	0	0	0	40	1	#NULL!	6	1	1	0	0	0	0	0
112	2022-08-26	2	2	4	3	4	4	4	4	4	2	4	4	2	4	0	0	3	0	0	3	45	1	#NULL!	6	1	1	0	0	0	0	0
113	2022-08-26	3	3	4	2	4	4	4	2	3	3	3	4	3	4	2	2	1	1	1	7	59	2	#NULL!	6	1	1	0	0	0	0	0
114	2022-08-26	4	4	4	4	4	4	4	4	4	4	4	4	4	4	0	0	0	0	0	0	29	2	#NULL!	4	1	1	0	0	0	0	0
115	2022-08-26	4	4	4	0	4	4	4	0	4	4	4	4	4	4	2	0	4	2	0	8	70	2	#NULL!	3	#NULL!	1	0	0	0	0	0
116	2022-08-26	4	3	4	4	4	4	4	4	4	4	4	4	4	4	0	0	0	0	0	0	38	1	#NULL!	5	#NULL!	1	0	0	0	0	0
117	2022-08-26	4	3	4	3	4	4	4	4	4	4	4	4	4	4	1	1	0	0	0	2	49	1	#NULL!	6	1	1	0	0	0	0	0
118	2022-08-26	4	4	4	4	4	4	4	4	4	4	4	4	4	4	1	1	1	0	0	3	39	2	#NULL!	6	1	1	0	0	0	0	0
119	2022-08-26	4	4	4	4	4	4	4	4	4	4	4	4	4	4	0	0	0	0	0	0	46	2	#NULL!	5	1	1	0	0	0	0	0
120	2022-08-26	3	4	2	4	3	3	4	4	4	4	4	3	4	4	1	1	1	0	1	4	18	2	#NULL!	3	1	1	0	0	0	0	0
121	2022-08-26	4	4	4	4	4	4	4	4	4	4	4	4	4	4	0	0	0	0	0	0	42	2	#NULL!	5	1	1	0	0	0	0	0
122	2022-08-26	4	4	4	4	4	4	4	4	4	4	4	4	4	4	1	1	0	0	0	2	42	2	#NULL!	6	1	1	0	0	0	0	0
123	2022-08-26	3	2	4	4	2	2	4	4	3	4	4	4	4	4	3	2	0	0	0	5	21	1	#NULL!	3	1	1	0	0	0	0	0
124	2022-08-26	2	2	2	2	3	2	2	2	2	2	2	1	3	2	2	2	2	2	2	10	29	2	#NULL!	5	#NULL!	1	0	0	0	0	0
125	2022-08-26	4	4	4	4	4	4	4	4	4	4	4	4	4	4	0	0	0	0	0	0	45	5	#NULL!	5	1	1	0	0	0	0	0
126	2022-08-26	4	4	4	3	4	4	4	3	4	4	4	4	3	4	1	1	0	0	0	2	40	1	#NULL!	5	#NULL!	0	0	0	0	0	1
127	2022-08-26	4	4	4	4	4	4	4	4	4	4	4	4	4	4	1	0	1	1	0	3	68	2	#NULL!	4	1	1	0	0	0	0	0
128	2022-08-26	4	3	4	3	4	4	4	4	4	4	4	4	4	4	0	0	0	0	0	0	#NULL!	#NULL!	#NULL!	#NULL!	#NULL!	0	0	0	0	0	0
129	2022-08-26	4	4	4	4	4	4	4	4	4	4	4	4	4	4	1	1	1	0	1	4	50	1	#NULL!	6	1	1	0	0	0	0	0
130	2022-08-26	4	3	4	3	4	3	4	3	4	3	4	4	2	4	0	0	2	0	0	2	32	3	#NULL!	5	0	0	0	0	0	1	1
131	2022-08-26	4	4	4	4	2	2	4	4	4	4	4	4	4	4	2	1	1	0	0	4	63	2	#NULL!	5	1	1	0	0	0	0	0
132	2022-08-26	4	4	4	4	4	4	4	4	4	4	4	4	4	4	0	0	0	0	0	0	54	2	#NULL!	4	#NULL!	1	0	0	0	0	0
133	2022-08-26	4	4	4	4	2	4	4	3	4	4	4	4	4	4	0	2	2	0	0	4	25	2	#NULL!	5	1	1	0	0	0	0	0
134	2022-08-26	4	4	4	4	4	4	4	4	4	4	4	4	4	4	0	0	0	0	0	0	63	2	#NULL!	5	1	1	0	0	0	0	0
135	2022-08-26	4	4	4	4	4	4	4	4	4	4	4	4	4	4	1	0	1	1	1	4	67	2	#NULL!	5	1	1	0	0	0	0	0
136	2022-08-26	4	4	4	4	4	3	4	2	4	4	4	4	4	4	0	0	0	0	0	0	30	1	#NULL!	5	1	1	0	0	0	0	0
137	2022-08-26	4	4	3	4	4	4	4	3	3	4	4	3	3	4	0	1	1	0	0	2	29	2	#NULL!	5	1	1	0	0	0	0	0
138	2022-08-26	2	2	4	4	4	4	4	2	4	4	4	4	4	4	4	2	4	2	1	13	45	2	#NULL!	3	1	1	0	0	0	0	0
139	2022-08-26	4	4	4	4	4	4	4	4	4	4	4	4	4	4	0	0	0	0	0	0	40	2	#NULL!	5	1	1	0	0	0	0	0
140	2022-08-26	4	3	4	4	4	4	4	4	4	4	4	4	4	4	0	0	1	0	0	1	31	2	#NULL!	6	0	0	0	0	0	0	1
141	2022-08-26	4	4	4	4	4	4	4	4	4	4	4	4	4	4	0	0	0	0	0	0	61	2	#NULL!	4	1	1	0	0	0	0	0
142	2022-08-26	4	4	4	4	4	4	4	4	4	4	4	4	4	4	0	0	0	0	0	0	35	2	#NULL!	4	1	1	0	0	0	0	0
143	2022-08-26	4	4	4	4	4	4	4	4	4	4	4	4	4	4	0	0	0	0	0	0	67	2	#NULL!	4	1	1	0	0	0	0	0
144	2022-08-26	3	3	3	4	3	3	3	3	3	3	4	4	4	4	0	0	1	0	0	1	65	2	#NULL!	5	1	1	0	0	0	0	0
145	2022-08-26	2	3	4	4	4	4	4	3	2	3	2	3	3	4	1	1	1	1	2	6	39	1	#NULL!	6	1	1	0	0	0	0	0
146	2022-08-26	4	3	4	4	4	4	4	2	4	4	4	4	4	4	1	0	1	1	0	3	68	2	#NULL!	5	1	1	0	0	0	0	0
147	2022-08-26	4	4	4	4	2	2	4	4	4	4	4	4	4	4	0	0	0	0	0	0	79	1	#NULL!	6	1	1	0	0	0	0	0
148	2022-08-26	4	4	4	3	4	3	4	3	3	4	4	3	3	4	0	2	1	0	0	3	61	2	#NULL!	6	1	1	0	0	0	0	0
149	2022-08-26	4	3	4	4	4	4	4	4	4	4	4	4	4	4	0	1	1	0	0	2	80	2	#NULL!	5	1	1	0	0	0	0	0
150	2022-08-26	2	2	4	0	4	4	4	2	4	2	4	4	0	4	2	2	4	0	0	8	41	2	#NULL!	6	1	1	0	0	0	0	0
151	2022-08-26	1	1	4	0	1	1	4	1	1	4	1	4	0	4	4	4	4	4	4	20	80	2	#NULL!	6	#NULL!	1	0	0	0	0	0
152	2022-08-26	4	4	4	4	4	4	4	4	4	4	4	4	4	4	0	0	0	0	0	0	51	2	#NULL!	5	1	1	0	0	0	0	0
153	2022-08-26	4	4	4	4	4	4	4	4	4	4	4	4	4	4	0	0	0	0	0	0	22	2	#NULL!	5	#NULL!	1	0	0	0	0	0
154	2022-08-26	4	4	4	4	4	4	4	4	4	4	4	4	4	4	0	0	0	0	0	0	41	2	#NULL!	6	1	1	0	0	0	0	0
155	2022-08-26	3	4	3	4	4	4	4	2	3	4	4	3	4	4	0	2	1	0	0	3	24	1	#NULL!	6	1	1	0	0	0	0	0
156	2022-08-26	4	4	4	4	4	4	4	4	4	4	4	4	4	4	0	0	0	0	0	0	26	2	#NULL!	4	1	1	0	0	0	0	0
157	2022-08-26	4	4	4	3	4	4	4	3	4	4	4	4	3	4	1	0	1	0	0	2	33	2	#NULL!	5	1	1	0	0	0	0	0
158	2022-08-26	4	4	4	4	4	4	4	4	4	4	4	4	4	4	0	0	0	0	0	0	34	1	#NULL!	6	1	1	0	0	0	0	0
159	2022-08-26	3	4	4	4	4	4	4	3	4	3	4	4	3	4	0	0	0	0	0	0	42	2	#NULL!	6	1	1	0	0	0	0	0
160	2022-08-26	4	4	4	4	4	4	4	4	4	4	4	4	4	4	0	0	0	0	0	0	44	2	#NULL!	6	1	1	0	0	0	0	0
161	2022-08-26	4	4	4	4	4	4	4	4	4	4	4	4	4	4	1	2	0	0	0	3	60	2	#NULL!	5	1	1	0	0	0	0	0
162	2022-08-26	3	3	4	4	4	4	4	4	4	4	4	4	4	4	2	2	0	0	1	5	20	2	#NULL!	4	1	1	0	0	0	0	0
163	2022-08-26	4	4	4	4	4	4	4	4	4	4	4	4	4	4	0	0	0	0	0	0	63	1	#NULL!	4	#NULL!	1	0	0	0	0	0
164	2022-08-26	4	4	4	4	4	4	4	4	4	4	4	4	4	4	2	1	1	1	0	5	70	2	#NULL!	6	1	1	0	0	0	0	0
165	2022-08-26	4	4	4	4	4	4	4	4	4	4	4	4	4	4	0	0	0	0	0	0	44	2	#NULL!	5	1	1	0	0	0	0	0
166	2022-08-26	4	2	4	4	4	4	4	4	4	3	4	4	4	4	2	1	0	0	0	3	42	2	#NULL!	6	1	1	0	0	0	0	0
167	2022-08-26	3	3	4	4	2	2	4	4	3	4	4	4	4	4	2	2	0	1	1	6	68	1	#NULL!	5	1	0	0	1	0	0	0
168	2022-08-26	4	4	4	4	4	4	4	4	4	4	4	4	4	4	1	1	4	0	0	6	55	2	#NULL!	6	1	1	0	0	0	0	0
169	2022-08-26	4	4	4	3	3	2	4	3	3	4	3	4	4	4	0	0	0	0	0	0	51	2	#NULL!	6	1	1	0	0	0	0	0
170	2022-08-26	3	3	3	2	3	3	3	2	3	3	3	3	2	3	0	0	2	0	0	2	20	2	#NULL!	4	1	1	0	0	0	0	0
171	2022-08-26	3	2	4	4	4	4	4	2	4	4	4	4	4	4	0	0	2	0	0	2	21	1	#NULL!	5	1	1	0	0	0	0	0
172	2022-08-26	4	4	4	3	3	3	2	2	2	4	4	4	4	3	3	4	0	0	0	7	20	2	#NULL!	4	1	1	0	0	0	0	0
173	2022-08-26	4	4	4	4	4	4	4	3	4	4	4	4	4	4	0	1	2	0	0	3	77	2	#NULL!	6	1	1	0	0	0	0	0
174	2022-08-26	4	4	4	4	4	4	4	4	4	4	4	4	4	4	0	0	0	0	0	0	47	2	#NULL!	6	#NULL!	1	0	0	0	0	0
175	2022-08-26	4	4	4	4	4	4	4	4	4	4	4	4	4	4	0	0	0	0	0	0	21	2	#NULL!	4	1	1	0	0	0	0	0
176	2022-08-26	4	4	4	4	4	4	4	4	4	4	4	4	4	4	1	0	1	0	0	2	59	2	#NULL!	6	1	1	0	0	0	0	0
177	2022-08-26	4	4	4	4	4	4	4	3	3	4	4	4	4	4	1	1	2	1	0	5	59	2	#NULL!	4	1	1	0	0	0	0	0
178	2022-08-26	4	4	4	4	4	4	4	4	4	4	4	4	4	4	2	1	2	1	1	7	65	1	#NULL!	5	1	1	0	0	0	0	0
179	2022-08-26	4	3	4	1	4	3	4	4	4	3	3	4	4	4	0	0	2	0	0	2	34	2	#NULL!	5	1	1	0	0	0	0	0
180	2022-08-26	3	2	4	4	4	4	4	2	4	2	3	4	4	4	0	0	0	0	0	0	26	2	#NULL!	6	#NULL!	1	0	0	0	0	0
181	2022-08-26	4	4	4	0	4	4	4	4	4	4	4	4	0	4	1	2	0	1	0	4	53	2	#NULL!	6	1	1	0	0	0	0	0
182	2022-08-26	4	4	4	4	4	4	4	4	4	4	4	4	4	4	2	0	0	0	0	2	72	2	#NULL!	5	1	1	0	0	0	0	0
183	2022-08-26	4	4	4	4	4	4	4	4	4	4	4	4	4	4	4	4	1	1	1	11	44	2	#NULL!	6	1	1	0	0	0	0	0
184	2022-08-26	3	3	4	4	2	2	3	2	3	3	3	3	3	3	1	1	2	1	0	5	20	1	#NULL!	5	1	1	0	0	0	0	0
185	2022-08-26	2	2	2	3	3	3	3	3	2	2	2	2	3	1	2	2	2	1	1	8	20	1	#NULL!	3	1	1	0	0	0	0	0
186	2022-08-26	4	4	4	4	4	4	4	3	4	4	4	4	4	4	1	1	0	0	1	3	29	2	#NULL!	5	1	1	0	0	0	0	0
188	2022-08-26	3	2	3	4	4	4	4	4	4	4	4	4	4	4	0	0	0	0	0	0	32	2	#NULL!	5	1	1	0	0	0	0	0
189	2022-08-26	4	3	3	3	3	3	3	3	3	3	3	3	3	3	1	2	2	2	2	9	41	1	#NULL!	4	#NULL!	1	0	0	0	0	0
190	2022-08-26	2	3	2	2	3	2	4	2	2	3	2	2	2	2	2	2	2	1	1	8	35	2	#NULL!	4	1	0	0	1	1	0	0
191	2022-08-26	4	4	4	4	4	4	4	4	4	4	4	4	4	4	2	0	1	0	0	3	38	2	#NULL!	5	1	1	0	0	0	0	0
192	2022-08-26	4	4	4	4	4	4	4	4	4	4	4	4	4	4	0	1	1	0	0	2	48	2	#NULL!	5	1	1	0	0	0	0	0
193	2022-08-26	4	4	4	4	4	4	4	4	4	4	4	4	4	4	2	1	0	0	0	3	81	2	#NULL!	5	#NULL!	1	0	0	0	0	0
194	2022-08-26	3	3	4	1	3	3	4	3	4	3	3	4	1	3	0	0	4	0	0	4	28	2	#NULL!	6	1	1	0	0	0	0	0
195	2022-08-26	4	3	4	3	4	4	4	4	4	4	4	4	4	4	4	1	2	0	2	9	38	2	#NULL!	5	1	1	0	0	0	0	0
196	2022-08-26	3	2	4	4	4	4	4	4	4	4	3	4	4	4	1	1	2	0	0	4	39	1	#NULL!	6	1	1	0	0	0	0	0
197	2022-08-26	4	4	4	4	4	4	4	4	4	4	4	4	4	4	0	0	0	0	0	0	39	2	#NULL!	6	1	1	0	0	0	0	0
198	2022-08-26	3	3	2	0	3	3	4	4	4	4	4	4	2	4	2	2	0	0	1	5	41	2	#NULL!	6	1	1	0	0	0	0	0
199	2022-08-26	3	3	3	3	4	4	4	3	3	3	3	3	3	4	1	1	1	1	0	4	43	2	#NULL!	6	1	1	0	0	0	0	0
200	2022-08-26	3	3	4	1	3	3	4	2	3	3	3	3	1	4	1	1	1	0	0	3	69	1	#NULL!	5	1	1	0	0	0	0	0
201	2022-08-26	3	2	4	2	3	3	4	3	3	3	3	3	3	3	0	1	1	0	0	2	42	2	#NULL!	4	1	1	0	0	0	0	0
202	2022-08-26	4	4	4	4	4	4	4	4	4	4	4	4	4	4	0	2	1	0	0	3	74	2	#NULL!	3	1	1	0	0	0	0	0
203	2022-08-26	4	4	4	0	2	3	4	1	3	3	4	4	2	4	0	1	2	2	0	5	61	2	#NULL!	6	1	1	0	0	0	0	0
204	2022-08-26	4	4	4	4	4	4	4	4	4	4	4	4	4	4	1	1	1	0	0	3	74	1	#NULL!	6	#NULL!	1	0	0	0	0	0
205	2022-08-26	4	4	4	4	2	3	4	4	4	4	4	4	4	4	0	0	0	0	0	0	27	2	#NULL!	6	1	1	0	0	0	0	0
206	2022-08-26	4	3	4	2	3	3	4	3	4	4	4	4	3	4	1	0	1	0	0	2	48	2	#NULL!	6	1	1	0	0	0	0	0
207	2022-08-26	4	4	4	4	4	4	4	4	4	4	4	4	4	4	0	0	0	0	0	0	63	2	#NULL!	6	1	0	0	1	0	0	0
208	2022-08-26	3	3	2	3	2	3	3	4	3	4	4	4	4	4	1	1	1	0	0	3	76	2	#NULL!	4	1	1	0	0	0	0	0
209	2022-08-26	3	3	4	4	4	4	4	4	4	4	4	4	4	4	0	0	0	0	0	0	18	1	#NULL!	2	1	1	0	0	0	0	0
210	2022-08-26	3	3	4	3	4	4	4	4	4	4	4	4	4	4	0	1	1	0	0	2	41	1	#NULL!	6	1	1	0	0	0	0	0
211	2022-08-26	4	4	4	4	4	4	4	4	4	4	4	4	4	4	0	0	0	0	0	0	56	2	#NULL!	6	1	1	0	0	0	0	0
212	2022-08-26	4	4	4	4	4	4	4	4	4	4	4	4	4	4	1	1	1	0	0	3	59	2	#NULL!	4	1	1	0	0	0	0	0
213	2022-08-26	3	3	3	3	2	3	2	3	2	3	3	3	3	3	3	1	1	1	1	7	26	2	#NULL!	6	1	0	0	1	0	0	0
214	2022-08-26	3	3	3	4	4	4	3	3	3	4	4	4	4	4	1	1	1	1	0	4	54	2	#NULL!	6	1	1	0	0	0	0	0
215	2022-08-26	4	4	4	4	4	4	4	2	4	4	4	4	4	4	2	2	1	0	0	5	71	2	#NULL!	5	1	1	0	0	0	0	0
216	2022-08-26	3	3	4	4	3	3	4	3	4	4	4	4	4	4	0	0	1	0	0	1	26	2	#NULL!	5	1	1	0	0	0	0	0
217	2022-08-26	4	3	4	4	4	4	4	4	4	4	4	4	4	4	2	2	2	0	0	6	66	2	#NULL!	6	1	1	1	0	0	0	0
218	2022-08-26	2	2	1	2	3	2	3	2	3	3	3	2	2	3	3	2	3	2	2	12	32	2	#NULL!	6	1	0	0	1	0	0	0
219	2022-08-26	3	3	4	4	4	4	4	3	4	4	4	4	4	4	1	1	0	0	0	2	54	2	#NULL!	5	1	1	0	0	0	0	0
220	2022-08-26	4	3	4	4	4	4	4	3	4	4	4	4	4	4	1	0	0	0	0	1	60	2	#NULL!	5	1	1	0	0	0	0	0
221	2022-08-26	2	2	2	2	2	2	2	2	2	2	2	2	2	2	2	2	2	2	2	10	31	1	#NULL!	6	1	0	0	1	0	0	0
222	2022-08-26	2	2	2	0	2	2	3	3	3	3	3	3	3	3	1	1	1	1	1	5	34	2	#NULL!	6	#NULL!	0	0	1	0	0	0
223	2022-08-26	4	4	3	3	3	3	3	3	3	3	3	3	3	3	0	1	0	1	1	3	27	1	#NULL!	5	1	1	0	0	0	0	0
224	2022-08-26	3	3	3	4	4	4	4	3	4	4	4	4	4	4	0	0	2	1	0	3	20	2	#NULL!	4	1	1	0	0	0	0	0
225	2022-08-26	4	3	2	4	3	3	4	3	3	3	3	4	4	4	1	3	0	0	0	4	20	2	#NULL!	4	1	1	0	0	0	0	0
226	2022-08-26	3	3	4	3	4	4	4	4	3	4	3	3	3	3	0	0	0	0	0	0	35	1	#NULL!	6	1	1	0	0	0	0	0
227	2022-08-26	2	3	4	3	4	4	4	3	4	3	3	4	4	4	2	2	2	1	1	8	27	2	#NULL!	5	1	1	0	0	0	0	0
228	2022-08-26	4	4	4	4	4	4	4	4	4	4	4	4	4	4	0	0	0	0	0	0	38	2	#NULL!	6	1	1	0	0	0	0	0
229	2022-08-26	4	4	4	4	4	4	4	4	4	4	4	4	4	4	0	0	0	0	0	0	50	2	#NULL!	6	1	1	0	0	0	0	0
230	2022-08-26	4	4	4	4	4	4	4	4	4	4	4	4	4	4	0	0	0	0	0	0	65	2	#NULL!	5	1	1	0	0	0	0	0
231	2022-08-26	4	4	4	4	4	4	4	4	4	4	4	4	4	4	0	0	0	0	0	0	38	5	#NULL!	4	#NULL!	1	0	0	0	0	0
232	2022-08-26	2	2	3	2	3	3	3	3	3	3	3	3	2	3	1	2	3	2	2	10	36	1	#NULL!	5	1	1	0	0	0	0	0
233	2022-08-26	3	3	4	3	4	4	4	4	4	4	4	4	4	4	3	2	3	2	1	11	54	2	#NULL!	6	#NULL!	1	0	0	0	0	0
234	2022-08-26	3	3	3	3	3	3	1	2	3	3	3	3	3	2	1	1	2	1	1	6	47	1	#NULL!	4	#NULL!	0	0	0	0	0	1
235	2022-08-26	4	4	4	4	4	4	4	4	4	4	4	4	4	4	1	1	0	0	0	2	25	2	#NULL!	5	1	1	0	0	0	0	0
236	2022-08-26	3	3	3	1	3	3	4	3	3	3	4	3	3	4	2	1	3	1	0	7	25	1	#NULL!	6	1	1	0	0	0	0	0
237	2022-08-26	4	4	4	4	4	4	4	4	4	4	4	2	4	4	0	0	0	0	0	0	22	2	#NULL!	5	1	1	0	0	0	0	0
238	2022-08-26	4	3	4	4	4	4	4	4	4	4	4	4	4	4	1	2	2	0	1	6	58	1	#NULL!	5	1	1	0	0	0	0	0
239	2022-08-26	3	3	4	4	4	4	4	2	4	4	4	4	4	4	1	0	2	0	0	3	47	2	#NULL!	6	1	1	0	1	0	0	0
240	2022-08-28	4	4	4	4	4	4	4	4	4	4	4	4	4	4	0	0	0	0	0	0	60	2	#NULL!	6	1	1	0	0	0	0	0
241	2022-08-28	3	3	4	3	2	2	2	3	3	3	3	4	3	3	2	2	1	0	0	5	22	2	#NULL!	6	0	1	0	0	0	0	0
242	2022-08-28	3	4	3	4	4	4	4	4	4	4	4	4	4	4	0	1	0	0	0	1	19	1	#NULL!	4	0	1	0	0	0	0	0
243	2022-08-28	4	4	4	4	4	4	4	4	4	4	4	4	4	4	0	0	0	0	0	0	49	2	#NULL!	4	1	1	0	0	0	0	0
244	2022-08-28	4	4	4	4	4	4	4	4	4	4	4	4	4	4	2	2	3	1	1	9	54	2	#NULL!	5	1	1	0	0	0	0	0
245	2022-08-28	2	2	3	2	2	3	4	2	3	3	3	4	3	4	2	4	2	2	3	13	37	2	#NULL!	6	1	1	0	0	0	0	0
246	2022-08-28	3	2	4	3	3	3	4	2	3	3	3	4	4	3	1	1	2	0	0	4	24	2	#NULL!	6	1	1	0	0	0	0	0
247	2022-08-28	4	4	4	4	4	4	4	4	4	4	4	4	4	4	0	0	1	0	0	1	74	2	#NULL!	4	1	1	0	0	0	0	0
248	2022-08-28	4	4	4	4	3	3	4	3	4	4	4	4	4	4	1	1	1	2	0	5	54	2	#NULL!	4	0	0	1	0	0	0	0
249	2022-08-28	4	4	4	4	4	4	4	4	4	4	4	4	4	4	1	1	1	0	0	3	56	1	#NULL!	5	1	1	0	0	0	0	0
250	2022-08-28	4	4	4	4	4	4	4	4	4	4	4	4	4	4	0	0	0	0	0	0	81	1	#NULL!	3	#NULL!	1	0	0	0	0	0
251	2022-08-28	4	4	4	4	4	4	4	4	4	4	4	4	4	4	0	0	0	0	0	0	40	2	#NULL!	5	1	1	0	0	0	0	0
252	2022-08-28	4	4	4	4	4	4	4	2	4	4	4	4	4	4	2	1	2	0	1	6	54	1	#NULL!	6	#NULL!	1	0	0	0	0	0
253	2022-08-28	4	4	4	4	4	4	4	4	4	4	4	4	4	4	0	0	0	0	0	0	23	2	#NULL!	5	1	1	0	0	0	0	0
254	2022-08-28	3	3	3	2	2	2	3	1	2	3	3	3	3	3	1	1	3	1	1	7	24	1	#NULL!	5	1	1	0	0	0	0	0
255	2022-08-28	4	4	4	4	4	4	4	3	4	4	4	4	4	4	0	0	0	0	0	0	60	1	#NULL!	6	#NULL!	1	0	0	0	0	0
256	2022-08-28	3	3	4	3	3	3	4	3	4	3	3	4	3	4	2	1	3	1	1	8	22	2	#NULL!	5	1	1	0	0	0	0	0
257	2022-08-28	3	3	4	4	4	4	4	3	4	4	4	4	4	4	1	1	0	0	0	2	49	2	#NULL!	5	1	1	1	0	0	0	0
258	2022-08-28	3	3	3	3	4	3	3	3	3	3	3	3	3	3	1	1	1	0	0	3	19	5	#NULL!	4	1	1	0	0	0	0	0
259	2022-08-28	4	4	4	4	4	4	4	4	4	4	4	4	4	4	0	0	0	0	0	0	46	2	#NULL!	6	1	1	0	0	0	0	0
260	2022-08-28	4	4	4	4	4	4	4	4	4	4	4	4	4	4	0	1	0	0	0	1	20	2	#NULL!	5	1	1	0	0	0	0	0
261	2022-08-28	4	4	4	4	4	4	4	4	4	4	4	4	4	4	0	0	0	0	0	0	28	1	#NULL!	5	1	1	0	0	0	0	0
262	2022-08-28	4	4	4	4	4	4	4	4	4	4	4	4	4	4	1	2	2	0	1	6	67	1	#NULL!	5	1	1	0	0	0	0	0
263	2022-08-28	4	4	4	4	4	4	4	4	4	4	4	4	4	4	2	2	1	0	0	5	59	2	#NULL!	5	1	1	0	0	0	0	0
264	2022-08-28	3	4	4	4	4	4	4	4	4	4	4	4	4	4	2	1	1	0	0	4	66	2	#NULL!	5	1	1	0	0	0	0	0
265	2022-08-28	4	4	4	4	4	4	4	4	4	4	4	4	4	4	0	0	1	0	0	1	71	1	#NULL!	5	1	0	0	0	0	0	0
266	2022-08-28	4	3	4	4	4	4	4	3	4	4	4	4	3	4	1	1	1	0	1	4	39	1	#NULL!	6	1	1	0	0	0	0	0
267	2022-08-28	4	4	4	4	4	4	4	4	4	4	4	4	4	4	0	0	0	0	0	0	48	2	#NULL!	5	1	1	0	0	0	0	0
268	2022-08-28	4	3	4	4	4	4	4	4	4	4	4	4	4	4	0	0	3	0	0	3	56	1	#NULL!	6	1	0	0	0	0	0	1
269	2022-08-28	3	3	4	4	4	4	4	3	4	3	4	4	3	4	1	1	2	2	0	6	65	1	#NULL!	4	1	1	0	0	0	0	0
270	2022-08-28	4	4	4	3	4	4	4	4	4	4	4	4	4	4	0	0	0	0	0	0	62	1	#NULL!	6	1	1	0	0	0	0	0
271	2022-08-28	4	4	4	4	4	4	4	4	4	4	4	4	4	4	4	4	2	1	0	11	44	2	#NULL!	6	1	1	0	0	0	0	0
272	2022-08-28	4	4	4	4	4	4	4	4	4	4	4	4	4	4	0	0	0	0	0	0	51	2	#NULL!	4	1	1	0	0	0	0	0
273	2022-08-28	3	3	3	3	3	3	3	3	3	3	3	3	3	3	1	2	2	1	2	8	46	2	#NULL!	6	1	1	0	0	0	0	0
274	2022-08-28	4	2	4	4	4	4	4	4	4	4	4	4	4	4	1	0	1	0	0	2	49	2	#NULL!	6	1	1	0	0	0	0	0
275	2022-08-28	4	4	4	4	4	4	4	4	4	4	4	4	4	4	1	1	1	0	0	3	48	2	#NULL!	6	1	1	0	0	0	0	0
276	2022-08-28	4	4	4	4	4	4	4	4	4	4	4	4	4	4	0	0	1	0	0	1	54	1	#NULL!	5	1	1	0	0	0	0	0
277	2022-08-28	4	4	3	4	4	4	4	4	4	4	4	4	4	4	0	0	2	0	0	2	61	2	#NULL!	6	1	1	0	0	0	0	0
278	2022-08-28	4	4	4	4	4	4	4	4	4	4	4	4	4	4	1	2	1	2	0	6	85	1	#NULL!	4	#NULL!	1	0	0	0	0	0
279	2022-08-28	3	3	4	2	4	4	4	3	3	3	3	4	3	4	0	1	1	0	1	3	38	2	#NULL!	5	1	1	0	0	0	0	0
280	2022-08-28	2	2	1	3	4	4	4	3	3	3	3	1	2	3	0	0	0	0	0	0	26	1	#NULL!	4	1	1	0	0	0	0	0
281	2022-08-28	4	1	4	1	2	3	4	1	3	4	4	4	4	4	2	1	2	0	0	5	34	2	#NULL!	4	1	1	0	0	0	0	0
282	2022-08-28	4	3	4	4	4	4	4	4	4	4	4	4	4	4	2	1	2	0	0	5	47	2	#NULL!	6	1	1	0	0	0	0	0
283	2022-08-28	2	3	4	4	2	2	4	4	4	4	4	4	4	4	2	1	2	1	1	7	48	2	#NULL!	4	1	1	0	0	0	0	0
284	2022-08-28	4	4	4	4	4	4	4	4	4	4	4	4	4	4	0	0	0	0	0	0	56	2	#NULL!	4	1	1	0	0	0	0	0
286	2022-08-28	3	4	3	1	4	4	4	4	1	4	3	2	3	4	0	0	0	0	0	0	26	1	#NULL!	5	1	1	0	0	0	0	0
287	2022-08-28	4	2	4	4	4	4	4	4	4	4	4	4	4	4	0	0	0	0	0	0	47	2	#NULL!	6	1	1	0	0	0	0	0
288	2022-08-28	4	4	4	4	4	4	4	4	4	4	4	4	4	4	0	0	0	0	0	0	33	2	#NULL!	4	1	1	0	0	0	0	0
289	2022-08-28	3	3	2	4	3	3	3	3	3	4	4	2	4	4	1	2	3	0	0	6	21	2	#NULL!	3	#NULL!	0	0	0	0	1	0
290	2022-08-28	2	2	2	2	1	1	3	3	1	1	2	2	2	2	3	3	1	1	2	10	#NULL!	#NULL!	#NULL!	#NULL!	#NULL!	0	0	0	0	0	0
291	2022-08-28	3	3	4	4	4	4	4	2	4	3	4	4	4	2	0	0	0	0	0	0	19	1	#NULL!	4	1	1	0	0	0	0	0
292	2022-08-28	4	4	4	4	4	4	4	4	4	4	4	4	4	4	2	2	1	2	0	7	38	2	#NULL!	4	0	1	0	0	0	0	0
293	2022-08-28	2	2	4	4	3	4	3	1	4	3	4	4	4	3	0	0	0	0	0	0	30	2	#NULL!	6	1	1	0	0	0	0	0
294	2022-08-28	4	4	4	4	4	4	4	4	4	4	4	4	4	4	0	0	0	0	0	0	28	2	#NULL!	6	1	1	0	0	0	0	0
295	2022-08-28	3	3	3	3	3	3	3	3	3	3	3	3	3	3	1	1	1	1	1	5	53	2	#NULL!	5	1	1	0	0	0	0	0
296	2022-08-28	3	3	4	4	2	2	4	1	3	3	4	4	4	3	1	1	0	1	0	3	19	2	#NULL!	4	1	1	0	0	0	0	0
297	2022-08-28	4	4	4	4	4	4	4	4	4	4	4	4	4	4	0	0	0	0	0	0	28	2	#NULL!	6	1	1	0	0	0	0	0
298	2022-08-28	3	3	3	0	4	3	4	4	3	3	3	2	0	4	3	1	2	1	0	7	31	1	#NULL!	5	1	1	0	0	0	0	0
299	2022-08-28	4	4	4	4	4	4	4	4	4	4	4	4	4	4	1	1	1	1	1	5	60	2	#NULL!	4	1	1	0	0	0	0	0
300	2022-08-28	4	3	4	2	4	4	4	3	4	4	4	4	2	4	0	0	0	0	0	0	26	2	#NULL!	6	0	1	0	0	0	0	0
301	2022-08-28	4	4	4	4	4	4	4	4	4	4	4	4	4	4	0	1	1	0	0	2	56	2	#NULL!	4	0	1	0	0	0	0	0
302	2022-08-28	4	4	4	4	4	4	4	4	4	4	4	4	4	4	0	1	0	0	0	1	38	2	#NULL!	6	1	1	0	0	0	0	0
303	2022-08-28	4	3	4	4	4	4	4	4	4	4	4	4	4	4	0	0	0	0	0	0	26	2	#NULL!	6	1	1	0	0	0	0	0
304	2022-08-28	4	4	4	4	4	4	4	4	4	4	4	4	4	4	2	2	1	0	0	5	18	2	#NULL!	3	1	1	0	0	0	0	1
305	2022-08-28	4	3	4	4	4	4	4	3	4	4	4	4	4	4	1	0	1	0	0	2	43	2	#NULL!	6	1	1	0	0	0	0	0
306	2022-08-28	4	4	4	4	4	4	4	4	4	4	4	4	4	4	0	0	0	0	0	0	25	2	#NULL!	3	1	1	0	0	0	0	0
307	2022-08-28	4	4	4	4	4	4	4	4	4	4	4	4	4	4	0	0	0	0	0	0	68	2	#NULL!	6	1	1	0	0	0	0	0
308	2022-08-28	3	3	4	4	4	4	4	3	4	4	4	4	4	4	0	1	0	0	0	1	70	1	#NULL!	6	1	1	0	0	0	0	0
309	2022-08-28	2	2	3	3	3	2	3	2	3	3	3	3	3	3	0	0	3	0	0	3	25	1	#NULL!	3	1	0	0	1	0	0	0
310	2022-08-28	4	4	4	4	4	4	4	4	4	4	4	4	4	4	1	2	1	0	0	4	69	2	#NULL!	6	1	1	0	0	0	0	0
311	2022-08-28	4	4	4	4	4	4	4	2	4	4	4	4	4	4	0	0	0	0	0	0	69	1	#NULL!	6	1	1	0	0	0	0	0
312	2022-08-28	4	3	4	3	3	4	4	3	4	4	4	4	3	4	0	0	0	0	0	0	41	2	#NULL!	6	1	1	0	0	0	0	0
313	2022-08-28	4	4	4	4	4	4	4	4	4	4	4	4	4	4	0	0	0	0	0	0	57	2	#NULL!	6	1	1	0	0	0	0	0
314	2022-08-28	4	4	4	4	4	4	4	2	4	4	4	2	3	4	1	1	0	0	0	2	70	1	#NULL!	6	1	1	0	0	0	0	0
315	2022-08-28	4	4	4	4	4	4	4	4	4	4	4	4	4	4	0	0	0	0	0	0	59	1	#NULL!	6	1	1	0	0	0	0	0
316	2022-08-28	3	3	4	4	4	4	4	4	2	3	2	4	4	4	2	1	2	1	0	6	67	2	#NULL!	4	1	1	0	0	0	0	0
317	2022-08-28	4	4	4	4	4	4	4	4	4	4	4	4	4	4	0	0	0	0	0	0	58	1	#NULL!	6	1	1	0	0	0	0	0
318	2022-08-28	4	4	4	2	4	4	4	4	4	4	4	4	4	4	0	0	2	0	0	2	81	1	#NULL!	6	1	1	0	0	0	0	0
319	2022-08-28	4	4	4	4	4	4	4	4	4	4	4	4	4	4	0	0	0	0	0	0	58	2	#NULL!	6	1	1	0	0	0	0	0
320	2022-08-28	4	3	4	4	4	4	4	4	4	4	4	4	4	4	0	1	1	0	0	2	38	2	#NULL!	5	1	1	0	0	0	0	0
321	2022-08-28	4	4	4	4	4	4	4	4	4	4	4	4	4	4	0	0	0	0	0	0	74	2	#NULL!	4	1	1	0	0	0	0	0
322	2022-08-28	4	3	4	4	4	4	3	3	4	4	4	4	4	4	0	0	0	0	0	0	19	2	#NULL!	4	1	1	0	0	0	0	0
323	2022-08-28	4	4	4	4	4	4	4	4	4	4	4	4	4	4	0	0	0	0	0	0	51	2	#NULL!	5	#NULL!	1	0	0	0	0	0
324	2022-08-28	4	4	4	4	4	4	4	3	4	4	4	4	4	4	2	1	0	0	0	3	51	2	#NULL!	5	1	1	0	0	0	0	0
325	2022-08-28	3	3	4	4	4	4	4	4	4	3	3	4	4	4	1	2	0	0	0	3	28	1	#NULL!	5	1	1	0	0	0	0	0
326	2022-08-28	4	4	4	4	4	4	4	4	4	4	4	4	4	4	0	1	1	0	0	2	51	2	#NULL!	4	1	1	0	0	0	0	0
327	2022-08-28	3	3	4	4	4	4	4	2	4	4	4	4	4	4	1	1	1	0	0	3	21	3	#NULL!	4	1	1	0	0	0	0	0
328	2022-08-28	3	4	3	3	4	4	4	3	3	4	3	4	4	4	0	0	0	0	0	0	34	1	#NULL!	6	1	1	0	0	0	0	0
329	2022-08-28	3	3	4	3	3	3	3	3	4	3	3	2	3	4	1	1	2	0	0	4	18	1	#NULL!	3	1	1	0	0	0	0	1
330	2022-08-28	3	3	4	3	3	3	4	2	4	4	4	4	3	4	2	1	2	0	1	6	36	2	#NULL!	6	1	1	0	0	0	0	0
331	2022-08-28	4	4	4	3	4	4	4	4	4	4	4	4	4	4	0	1	0	0	0	1	29	2	#NULL!	6	1	1	0	0	0	0	0
332	2022-08-28	3	2	4	2	4	3	3	3	3	4	4	3	2	3	0	1	0	0	0	1	20	2	#NULL!	4	1	1	0	0	0	0	0
333	2022-08-28	3	3	4	3	4	4	4	1	3	2	3	4	3	4	2	1	1	0	0	4	21	1	#NULL!	4	1	1	0	0	0	0	0
334	2022-08-28	4	4	4	4	4	3	4	4	4	4	4	4	4	4	0	1	0	0	0	1	29	1	#NULL!	6	1	1	0	0	0	0	0
335	2022-08-28	4	3	4	2	3	4	4	2	4	4	4	4	2	4	1	1	1	0	0	3	62	2	#NULL!	6	1	1	0	0	0	0	0
336	2022-08-28	3	3	3	3	2	2	4	3	4	4	4	4	4	4	1	1	1	1	1	5	18	2	#NULL!	4	1	1	0	0	0	0	0
337	2022-08-28	4	4	4	4	4	4	4	4	4	4	4	4	4	4	0	0	0	0	0	0	75	2	#NULL!	5	1	1	0	0	0	0	0
338	2022-08-28	4	4	4	2	2	4	4	3	4	4	4	4	2	3	0	0	1	0	0	1	30	1	#NULL!	6	1	1	0	0	0	0	0
339	2022-08-28	4	4	4	4	4	4	4	4	4	4	4	4	4	4	0	0	0	0	0	0	29	2	#NULL!	5	1	1	0	0	0	0	0
340	2022-08-28	4	4	4	4	4	4	4	4	4	4	4	4	4	4	1	1	0	0	0	2	31	1	#NULL!	5	1	1	0	0	0	0	0
341	2022-08-28	4	4	4	4	4	4	4	4	4	4	4	4	3	4	0	0	0	0	0	0	31	1	#NULL!	5	1	0	0	1	0	0	0
342	2022-08-28	3	2	3	0	1	1	4	2	4	2	2	4	4	4	0	0	0	0	0	0	60	2	#NULL!	6	1	0	0	1	0	0	0
343	2022-08-28	4	3	3	4	4	4	4	4	4	3	3	4	4	4	2	1	0	0	0	3	64	1	#NULL!	6	1	0	0	1	0	0	0
344	2022-08-28	4	4	4	4	4	4	3	3	4	4	4	4	4	4	0	0	0	0	0	0	19	2	#NULL!	4	1	1	0	0	0	0	0
345	2022-08-28	3	4	4	4	2	1	4	3	3	3	3	3	3	4	2	2	2	1	1	8	20	2	#NULL!	4	1	1	0	0	0	0	0
346	2022-08-28	3	3	4	4	4	4	2	3	4	4	4	4	4	3	3	2	1	0	0	6	20	1	#NULL!	4	1	1	0	0	0	0	0
347	2022-08-28	3	3	3	3	4	4	4	3	4	3	3	4	3	4	0	0	0	0	0	0	20	2	#NULL!	4	1	1	0	0	0	0	0
348	2022-08-28	4	4	4	4	4	4	4	4	4	4	4	4	4	4	0	0	0	0	0	0	28	2	#NULL!	5	1	1	0	0	0	0	0
349	2022-08-28	3	4	4	1	4	4	4	2	4	4	4	4	1	4	0	1	2	2	0	5	32	2	#NULL!	5	1	1	0	0	0	0	0
350	2022-08-28	4	4	4	0	4	4	4	4	4	4	4	4	2	4	0	0	0	0	0	0	69	2	#NULL!	6	1	1	0	0	0	0	0
351	2022-08-28	3	3	1	3	4	3	4	3	3	3	3	1	3	4	0	1	0	0	0	1	62	2	#NULL!	6	1	1	0	0	0	0	0
352	2022-08-28	4	4	4	4	4	4	4	4	4	4	4	4	4	4	1	1	1	0	0	3	73	2	#NULL!	6	1	1	0	0	0	0	0
353	2022-08-28	4	4	4	4	4	4	4	4	4	4	4	4	4	4	1	1	2	1	0	5	67	1	#NULL!	6	1	1	0	0	0	0	0
354	2022-08-28	4	4	4	4	4	4	4	4	4	4	4	4	4	4	0	0	3	0	0	3	64	2	#NULL!	5	1	1	0	0	0	0	0
355	2022-08-28	3	3	4	2	4	3	4	2	4	3	4	4	2	4	0	0	3	0	0	3	27	1	#NULL!	5	1	1	0	0	0	0	0
356	2022-08-28	3	3	3	1	3	3	4	2	3	4	4	3	2	4	1	0	1	0	0	2	27	1	#NULL!	5	1	1	0	0	0	0	0
357	2022-08-28	3	3	4	3	4	4	4	3	4	4	4	4	4	4	0	0	2	0	0	2	29	1	#NULL!	5	1	1	0	0	0	0	0
358	2022-08-28	4	2	4	3	3	3	4	3	3	4	4	4	4	4	2	2	2	0	0	6	28	2	#NULL!	5	1	1	0	0	0	0	0
359	2022-08-28	4	4	4	3	4	4	4	4	4	4	3	4	4	4	0	1	0	0	0	1	20	1	#NULL!	3	1	1	0	0	0	0	0
360	2022-08-28	3	2	4	4	3	3	4	4	4	4	4	4	4	4	1	0	1	0	0	2	50	2	#NULL!	5	1	1	0	0	0	0	0
361	2022-08-28	4	4	4	0	4	4	4	2	4	4	4	0	2	4	2	2	2	0	1	7	26	2	#NULL!	5	1	1	0	0	0	0	0
362	2022-08-28	4	4	4	4	4	4	4	4	4	4	4	4	4	4	0	0	0	0	0	0	63	2	#NULL!	5	1	1	0	0	0	0	0
363	2022-08-28	4	2	4	0	4	3	4	2	2	3	3	4	0	4	0	0	1	0	0	1	26	1	#NULL!	5	0	1	0	0	0	0	0
364	2022-08-28	3	2	3	3	3	3	4	2	3	3	3	4	3	4	1	2	2	1	0	6	26	1	#NULL!	5	1	1	0	0	0	0	0
365	2022-08-28	4	4	4	4	3	3	4	4	4	4	4	4	4	4	0	0	2	0	0	2	25	2	#NULL!	6	1	1	0	0	0	0	0
366	2022-08-28	4	4	4	4	4	4	4	4	4	4	4	4	4	4	0	0	0	0	0	0	61	1	#NULL!	6	#NULL!	1	0	0	0	0	0
367	2022-08-28	3	3	4	2	4	4	4	4	4	4	4	4	4	4	0	0	1	0	0	1	32	2	#NULL!	6	0	1	0	0	0	0	0
368	2022-08-28	4	4	4	0	4	4	4	4	4	4	4	4	0	4	0	0	0	0	0	0	53	1	#NULL!	5	1	1	0	0	0	0	0
369	2022-08-28	3	3	3	4	3	3	4	2	4	4	4	3	4	3	1	0	0	0	0	1	19	1	#NULL!	4	1	1	0	0	0	0	0
370	2022-08-28	3	2	3	3	4	4	4	3	4	4	4	4	3	4	1	2	2	0	0	5	51	1	#NULL!	5	1	1	0	0	0	0	0
371	2022-08-28	3	3	3	3	4	4	4	4	4	3	3	3	4	4	0	0	0	0	0	0	39	1	#NULL!	4	1	1	0	0	0	0	0
372	2022-08-28	4	4	4	4	4	4	4	4	4	4	4	4	4	4	0	0	0	0	0	0	39	2	#NULL!	6	1	1	0	0	0	0	0
373	2022-08-28	3	2	4	4	4	4	4	4	4	3	3	4	4	4	1	1	0	0	0	2	47	1	#NULL!	6	1	1	0	0	0	0	0
374	2022-08-28	4	4	4	3	4	4	4	4	4	4	4	4	4	4	0	0	0	0	0	0	19	1	#NULL!	3	1	1	0	0	0	0	0
375	2022-08-28	4	4	4	4	4	4	4	4	4	4	4	4	4	4	1	1	0	0	0	2	26	2	#NULL!	6	1	1	0	0	0	0	0
376	2022-08-28	4	4	4	4	4	4	4	4	4	4	4	4	4	4	1	1	1	0	0	3	61	1	#NULL!	6	1	1	0	0	0	0	0
377	2022-08-28	4	4	4	4	4	4	4	4	4	4	4	4	4	4	0	0	0	0	0	0	26	2	#NULL!	6	1	1	0	0	0	0	0
378	2022-08-28	4	3	4	4	4	4	4	4	4	4	4	4	4	4	1	1	1	0	0	3	32	2	#NULL!	5	1	1	0	0	0	0	0
379	2022-08-28	4	4	4	4	4	4	4	4	4	4	4	4	4	4	0	0	0	0	0	0	62	2	#NULL!	4	1	1	0	0	0	0	0
380	2022-08-28	3	3	4	3	4	2	3	2	3	3	3	3	4	4	0	0	0	0	0	0	27	1	#NULL!	5	1	1	0	0	0	0	0
381	2022-08-28	4	3	4	4	4	4	4	2	4	4	4	4	4	4	4	1	3	0	2	10	21	2	#NULL!	4	1	1	0	0	0	0	0
382	2022-08-28	4	4	4	4	4	4	4	4	4	4	4	4	4	4	0	0	0	0	0	0	20	2	#NULL!	4	1	1	0	0	0	0	0
383	2022-08-28	4	4	4	4	4	4	4	4	4	4	4	4	4	4	1	0	0	0	0	1	38	2	#NULL!	5	1	0	0	1	0	0	0
384	2022-08-28	4	4	4	3	4	4	4	4	4	4	4	4	4	4	1	2	1	0	0	4	39	2	#NULL!	6	1	1	0	0	0	0	0
385	2022-08-28	4	4	4	4	4	4	4	4	4	4	4	4	4	4	0	1	2	0	0	3	56	2	#NULL!	6	1	1	0	0	0	0	0
386	2022-08-28	4	3	2	3	3	2	4	2	2	3	3	3	3	3	2	2	3	1	0	8	29	1	#NULL!	5	1	1	0	0	0	0	0
387	2022-08-28	4	4	4	4	4	4	4	4	4	4	4	4	4	4	1	1	2	0	0	4	49	2	#NULL!	4	1	1	0	0	0	0	0
388	2022-08-28	4	4	4	4	4	4	4	4	4	4	4	4	4	4	0	0	0	0	0	0	#NULL!	#NULL!	#NULL!	#NULL!	#NULL!	0	0	0	0	0	0
389	2022-08-28	4	4	4	4	4	4	4	4	4	4	4	4	4	4	0	0	0	0	0	0	51	2	#NULL!	4	1	1	0	0	0	0	0
390	2022-08-28	4	4	4	4	4	4	4	4	4	4	4	4	4	4	1	0	0	0	0	1	19	1	#NULL!	3	#NULL!	0	0	0	0	0	0
391	2022-08-28	4	4	4	4	3	3	4	4	4	4	4	4	4	4	0	0	0	0	0	0	26	3	#NULL!	5	1	1	0	0	0	0	0
392	2022-08-28	3	3	1	0	1	1	4	4	4	4	4	4	4	4	0	2	4	0	0	6	29	1	#NULL!	3	1	1	0	0	0	0	0
393	2022-08-28	4	3	4	2	4	4	4	2	4	3	3	4	3	4	2	2	1	1	1	7	62	1	#NULL!	5	1	1	0	0	0	0	0
394	2022-08-28	4	3	4	4	4	4	4	4	4	4	4	4	4	4	0	0	0	0	0	0	20	1	#NULL!	4	1	1	0	0	0	0	0
395	2022-08-28	4	4	4	4	4	4	4	4	4	4	4	4	4	4	0	0	0	0	0	0	66	2	#NULL!	5	1	1	0	0	0	0	0
396	2022-08-28	4	4	4	4	4	4	4	4	4	4	4	4	4	4	0	1	1	0	0	2	26	2	#NULL!	5	1	1	0	0	0	0	0
397	2022-08-28	2	3	4	4	4	3	4	4	4	4	4	4	4	4	1	1	2	0	0	4	29	1	#NULL!	6	0	0	1	0	0	0	0
398	2022-08-28	4	4	4	4	4	4	4	4	4	4	4	4	4	4	0	0	0	0	0	0	23	2	#NULL!	5	1	1	0	0	0	0	0
399	2022-08-28	3	3	3	3	3	3	3	3	3	3	3	3	3	3	1	1	1	1	1	5	50	2	#NULL!	6	1	1	0	0	0	0	0
400	2022-08-28	3	2	4	3	4	3	4	3	3	3	3	3	3	3	2	1	1	2	1	7	28	1	#NULL!	6	1	1	0	0	0	0	0
401	2022-08-28	3	3	1	3	2	1	3	2	3	3	2	3	3	2	1	0	1	0	0	2	26	2	#NULL!	6	1	1	0	0	0	0	0
402	2022-08-28	4	4	4	4	4	4	4	4	4	4	4	4	4	4	0	0	0	0	0	0	#NULL!	#NULL!	#NULL!	#NULL!	#NULL!	0	0	0	0	0	0
403	2022-08-28	2	3	2	3	3	3	3	3	4	4	4	4	4	4	1	1	1	1	0	4	38	2	#NULL!	6	1	1	0	0	0	0	0
404	2022-08-28	4	4	4	4	4	4	4	4	4	4	4	4	4	4	1	1	1	0	0	3	70	2	#NULL!	6	1	1	0	0	0	0	0
405	2022-08-28	2	1	1	1	1	1	1	1	1	2	2	1	2	1	1	1	1	1	1	5	20	1	#NULL!	4	1	1	0	0	0	0	0
406	2022-08-28	3	3	3	3	3	3	3	3	3	3	3	3	3	3	1	1	1	1	1	5	22	2	#NULL!	5	1	0	0	1	0	0	0
407	2022-08-28	4	4	4	0	4	4	4	4	4	4	4	4	4	4	2	1	0	0	0	3	19	1	#NULL!	3	1	1	0	0	0	0	0
408	2022-08-28	3	3	2	4	2	1	4	3	3	3	4	3	4	3	0	0	0	0	0	0	30	1	#NULL!	6	1	0	0	1	0	0	0
409	2022-08-28	3	3	4	4	4	4	2	2	4	4	4	4	4	2	4	4	4	2	3	17	28	1	#NULL!	2	1	1	0	0	0	0	0
410	2022-08-28	2	2	3	0	0	0	0	0	0	3	3	2	0	0	4	4	4	4	2	18	73	1	#NULL!	4	1	1	0	0	0	0	0
411	2022-08-28	4	4	3	4	4	4	4	4	4	4	4	4	4	4	0	1	1	0	0	2	59	1	#NULL!	5	1	1	0	0	0	0	0
412	2022-08-28	3	3	3	3	3	3	3	3	3	3	3	3	3	3	2	2	2	2	2	10	44	2	#NULL!	4	1	1	0	0	0	0	0
413	2022-08-28	4	4	4	4	4	4	4	4	4	4	4	4	4	4	1	0	0	0	0	1	30	2	#NULL!	5	1	0	0	1	0	0	0
414	2022-08-28	4	3	4	4	3	4	4	4	4	4	4	4	3	4	1	0	2	0	0	3	51	2	#NULL!	6	1	1	0	0	0	0	0
415	2022-08-28	2	2	2	4	4	4	4	4	4	2	3	2	4	4	1	1	2	1	0	5	18	2	#NULL!	3	1	1	1	0	0	0	0
416	2022-08-28	2	2	2	2	2	2	2	2	2	2	2	2	2	2	2	2	2	2	2	10	21	1	#NULL!	4	1	0	0	1	0	0	0
417	2022-08-28	4	4	4	4	4	4	4	4	4	4	4	4	4	4	0	0	0	0	0	0	56	1	#NULL!	6	1	1	0	0	0	0	0
418	2022-08-28	4	3	4	3	3	3	4	4	4	4	4	4	4	4	1	0	2	0	0	3	36	2	#NULL!	6	1	1	0	0	0	0	0
419	2022-08-28	3	3	4	2	4	4	4	4	4	3	4	4	2	4	1	1	2	0	0	4	29	1	#NULL!	6	1	1	0	0	0	0	0
420	2022-08-28	4	3	4	4	4	2	4	4	4	3	4	4	4	4	3	1	3	0	1	8	22	2	#NULL!	5	1	1	1	0	1	0	0
421	2022-08-28	3	3	2	3	2	2	3	3	2	3	2	1	2	2	2	1	1	1	1	6	27	1	#NULL!	5	1	1	0	0	0	0	0
422	2022-08-28	4	4	4	4	2	2	4	4	4	4	4	4	4	4	0	2	2	0	0	4	27	2	#NULL!	6	1	1	0	0	0	0	0
423	2022-08-28	3	3	3	4	4	4	4	4	4	4	4	4	4	4	0	1	2	1	1	5	61	2	#NULL!	5	1	1	0	0	0	0	0
424	2022-08-28	4	4	4	4	4	4	4	4	4	4	4	4	4	4	0	0	0	0	0	0	41	2	#NULL!	3	1	1	0	0	0	0	0
425	2022-08-28	4	4	4	4	4	4	4	4	4	4	4	4	4	4	0	0	0	0	0	0	33	2	#NULL!	4	1	1	0	0	0	0	0
426	2022-08-28	4	3	3	3	4	4	4	3	4	4	4	4	4	4	0	0	0	0	0	0	26	1	#NULL!	5	#NULL!	1	0	0	0	0	0
427	2022-08-28	4	4	4	3	4	4	4	2	4	4	3	4	4	4	1	1	0	0	0	2	24	2	#NULL!	5	1	1	0	0	0	0	0
428	2022-08-28	4	4	2	4	4	4	4	3	4	4	4	3	4	4	1	1	0	0	0	2	18	2	#NULL!	3	1	1	0	0	0	0	0
429	2022-08-28	4	4	4	4	4	4	4	4	4	4	4	4	4	4	0	0	0	0	0	0	73	1	#NULL!	6	1	1	0	0	0	0	0
430	2022-08-28	4	4	4	4	3	4	4	4	4	4	4	4	4	4	0	1	2	0	0	3	67	2	#NULL!	6	1	1	0	0	0	0	0
431	2022-08-28	3	3	4	4	1	1	4	4	3	2	3	4	4	4	1	1	3	0	0	5	18	1	#NULL!	3	1	1	0	0	0	0	0
432	2022-08-28	4	3	4	3	4	4	4	4	4	4	4	4	3	4	0	0	1	0	0	1	56	2	#NULL!	6	1	1	0	0	0	0	0
433	2022-08-28	3	2	4	4	2	4	4	3	4	4	4	4	4	4	2	0	0	0	0	2	29	2	#NULL!	5	#NULL!	1	0	0	0	0	0
434	2022-08-28	3	3	4	4	4	4	4	4	4	4	4	4	4	4	0	0	0	0	0	0	59	2	#NULL!	6	1	1	0	0	0	0	0
435	2022-08-28	3	3	4	3	1	1	3	1	2	2	2	2	2	2	0	0	0	0	0	0	29	1	#NULL!	6	1	1	0	0	0	0	0
436	2022-08-28	4	3	4	4	4	4	4	4	4	4	4	4	4	4	0	0	1	0	0	1	21	1	#NULL!	3	1	0	0	1	0	0	0
437	2022-08-28	3	4	4	4	4	4	4	2	4	4	4	4	4	4	0	0	1	0	0	1	25	1	#NULL!	6	1	0	0	1	0	0	0
438	2022-08-28	3	3	3	3	3	3	3	3	3	3	3	3	3	3	0	0	0	0	0	0	55	1	#NULL!	5	1	1	0	0	0	0	0
439	2022-08-28	3	3	4	4	2	2	3	2	3	3	3	4	4	4	2	2	0	0	0	4	26	2	#NULL!	5	1	0	0	1	0	0	0
440	2022-08-28	4	4	4	4	4	4	4	2	3	3	3	4	4	4	0	0	1	0	0	1	38	2	#NULL!	6	1	1	0	0	0	0	0
441	2022-08-28	4	4	3	3	4	4	4	3	3	4	4	3	4	4	1	0	1	1	1	4	21	2	#NULL!	4	1	1	0	0	0	0	0
442	2022-08-28	3	2	4	2	4	4	2	2	4	4	4	4	4	2	0	0	0	0	0	0	25	2	#NULL!	5	1	1	0	0	0	0	0
443	2022-08-28	4	4	4	4	4	4	4	4	4	4	4	4	4	4	0	0	0	0	0	0	32	2	#NULL!	6	1	1	0	0	0	0	0
444	2022-08-28	4	4	4	4	4	4	4	4	4	4	4	4	4	4	1	1	0	0	0	2	18	2	#NULL!	3	1	1	0	0	0	0	0
445	2022-08-28	4	4	4	4	4	4	4	4	4	4	4	4	4	4	0	1	0	0	0	1	53	1	#NULL!	6	1	1	0	0	0	0	0
446	2022-08-28	4	4	4	4	4	4	4	4	4	4	4	4	4	4	0	1	0	0	0	1	52	1	#NULL!	6	1	1	0	0	0	0	0
447	2022-08-28	3	3	4	4	3	3	4	4	3	3	3	4	4	4	1	0	2	0	0	3	23	2	#NULL!	5	1	1	0	0	0	0	0
448	2022-08-28	3	3	3	3	4	4	4	4	4	4	4	4	4	4	0	0	0	0	0	0	32	1	#NULL!	5	1	0	0	1	0	0	0
449	2022-08-28	3	3	1	4	2	2	0	2	2	1	2	4	4	1	0	0	0	0	0	0	29	2	#NULL!	6	1	0	0	1	0	0	0
450	2022-08-28	4	4	4	3	4	4	4	4	4	4	4	4	4	4	0	0	0	0	0	0	39	1	#NULL!	6	1	0	0	1	0	0	0
451	2022-08-28	4	4	4	4	4	4	4	3	3	4	4	4	4	4	0	2	2	0	0	4	59	2	#NULL!	5	1	1	0	0	0	0	0
452	2022-08-28	3	3	2	3	2	2	2	1	2	1	3	2	1	3	2	1	1	1	2	7	26	1	#NULL!	5	1	1	0	0	0	0	0
453	2022-08-28	4	4	4	4	4	4	4	4	4	4	4	4	4	4	0	0	0	0	0	0	61	2	#NULL!	5	1	1	0	0	0	0	0
454	2022-08-28	3	3	3	3	3	3	3	3	3	3	3	3	3	3	0	0	0	0	2	2	42	1	#NULL!	5	#NULL!	1	0	0	0	0	0
455	2022-08-28	2	2	4	4	4	4	4	4	4	4	4	4	4	4	2	1	1	0	0	4	23	2	#NULL!	4	1	1	0	0	0	0	0
456	2022-08-28	3	3	3	2	4	4	4	4	4	4	3	4	3	4	0	0	0	0	0	0	21	2	#NULL!	4	1	1	0	0	0	0	0
457	2022-08-28	4	4	4	4	3	3	4	4	4	4	4	4	4	4	1	1	1	0	0	3	63	2	#NULL!	4	1	1	0	0	0	0	0
458	2022-08-28	3	3	3	2	2	2	3	3	3	3	3	3	2	3	1	1	2	1	1	6	27	2	#NULL!	5	1	1	0	0	0	0	0
459	2022-08-28	4	4	4	4	3	3	4	4	4	4	4	4	4	4	0	0	0	0	0	0	53	2	#NULL!	6	1	1	0	0	0	0	0
460	2022-08-28	4	3	4	4	4	4	4	4	4	4	4	4	4	4	2	1	0	0	0	3	39	2	#NULL!	6	1	1	0	0	0	0	0
461	2022-08-28	3	3	3	4	3	3	4	4	4	3	4	4	3	4	1	0	1	0	1	3	27	2	#NULL!	6	1	0	0	1	0	0	0
462	2022-08-28	3	3	3	3	2	2	2	1	4	3	3	3	3	3	0	0	0	0	0	0	28	1	#NULL!	6	1	0	0	1	0	0	0
463	2022-08-28	4	4	4	4	4	4	4	2	2	4	3	4	2	4	0	0	2	0	0	2	52	2	#NULL!	6	1	1	0	0	0	0	0
464	2022-08-28	4	3	4	2	4	3	4	4	4	4	4	4	4	4	0	1	0	0	0	1	29	2	#NULL!	6	1	0	0	1	0	0	0
465	2022-08-28	3	3	4	4	4	4	4	3	4	4	3	4	3	4	0	0	0	0	0	0	20	2	#NULL!	4	1	1	0	0	0	0	0
466	2022-08-28	2	3	4	1	3	3	3	2	4	3	3	4	2	4	1	1	2	1	1	6	20	1	#NULL!	3	1	1	0	0	0	0	0
467	2022-08-28	4	4	4	4	4	4	4	4	4	4	4	4	4	4	0	0	0	0	0	0	46	2	#NULL!	6	1	1	0	0	0	0	0
468	2022-08-28	1	1	2	0	0	0	0	0	1	2	1	2	0	0	4	3	2	0	1	10	19	2	#NULL!	4	1	0	1	0	0	0	0
469	2022-08-28	3	4	4	3	3	3	3	3	4	4	4	4	4	3	1	1	1	2	0	5	24	2	#NULL!	5	1	1	0	0	0	0	0
470	2022-08-28	4	4	4	4	4	4	4	3	4	4	4	3	3	4	0	0	2	0	0	2	40	2	#NULL!	6	#NULL!	1	0	0	0	0	0
471	2022-08-28	3	3	4	3	4	4	4	2	3	4	4	4	4	4	2	0	2	0	0	4	26	2	#NULL!	6	1	0	0	0	0	0	1
472	2022-08-28	4	4	4	4	4	4	4	4	4	4	4	4	4	4	0	0	0	0	0	0	63	2	#NULL!	5	1	1	0	0	0	0	0
473	2022-08-28	4	3	4	4	4	4	4	4	4	4	4	3	2	4	1	2	1	0	0	4	24	2	#NULL!	5	1	1	0	0	0	0	0
475	2022-08-28	4	4	4	4	4	4	4	4	4	4	4	4	4	4	0	0	0	0	0	0	25	2	#NULL!	6	1	1	0	0	0	0	0
476	2022-08-28	4	4	4	4	4	4	4	4	4	4	4	4	4	4	0	2	0	0	0	2	56	2	#NULL!	6	1	1	0	0	0	0	0
477	2022-08-28	4	4	4	4	4	4	4	4	4	4	4	4	4	4	0	0	0	0	0	0	19	2	#NULL!	3	1	1	0	0	0	0	0
478	2022-08-28	4	4	4	4	4	4	4	4	4	4	4	4	4	4	0	1	#NULL!	#NULL!	#NULL!	#NULL!	#NULL!	#NULL!	#NULL!	#NULL!	#NULL!	0	0	0	0	0	0
479	2022-08-28	4	4	4	4	4	4	4	4	4	4	4	4	4	4	0	0	0	0	0	0	24	1	#NULL!	5	1	1	0	0	0	0	0
480	2022-08-28	4	4	4	4	4	4	4	4	4	4	4	4	4	4	0	0	0	0	0	0	56	2	#NULL!	6	1	1	0	0	0	0	0
481	2022-08-28	4	4	4	4	4	4	4	4	4	4	4	4	4	4	2	2	2	1	1	8	74	1	#NULL!	6	1	1	0	0	0	0	0
482	2022-08-28	4	4	4	4	4	4	4	4	4	4	4	4	4	4	1	0	0	0	0	1	24	2	#NULL!	5	1	1	0	0	0	0	0
483	2022-08-28	3	3	4	4	4	4	4	4	4	4	4	4	4	4	0	0	0	0	0	0	30	2	#NULL!	6	1	1	0	0	0	0	0
484	2022-08-28	4	4	4	4	4	4	4	4	4	4	4	4	4	4	0	0	0	0	0	0	70	2	#NULL!	4	#NULL!	1	0	0	0	0	0
485	2022-08-28	3	3	4	4	4	3	4	4	4	4	4	4	4	4	0	1	0	0	0	1	59	2	#NULL!	5	1	1	0	0	0	0	0
486	2022-08-28	4	4	4	4	4	4	4	4	3	3	4	4	4	4	1	1	1	0	0	3	60	1	#NULL!	6	1	0	0	0	0	0	0
487	2022-08-28	4	4	4	4	4	4	4	4	4	4	4	4	4	4	0	0	0	0	0	0	42	2	#NULL!	5	1	1	0	0	0	0	0
488	2022-08-28	4	4	4	1	1	1	4	0	3	4	4	4	0	4	1	0	1	0	0	2	25	1	#NULL!	6	1	1	0	0	0	0	0
489	2022-08-28	4	4	4	4	4	4	4	3	4	4	4	4	4	4	0	1	0	0	0	1	27	2	#NULL!	5	1	1	0	0	0	0	0
490	2022-08-28	4	2	4	4	4	4	4	3	4	4	4	4	4	4	0	0	0	0	0	0	52	1	#NULL!	6	#NULL!	1	0	0	0	0	0
491	2022-08-28	4	4	4	4	4	4	4	4	4	4	4	4	4	4	0	0	0	0	0	0	31	1	#NULL!	6	1	0	0	1	0	0	0
492	2022-08-28	4	4	4	4	4	4	4	3	4	4	3	4	4	4	1	1	1	1	0	4	64	1	#NULL!	6	1	1	0	0	0	0	0
493	2022-08-28	4	4	4	2	4	4	4	4	4	4	4	4	4	4	0	0	1	0	0	1	43	2	#NULL!	5	1	1	0	0	0	0	0
494	2022-08-28	3	2	4	4	4	4	4	4	4	4	3	4	4	3	0	0	0	0	0	0	18	2	#NULL!	3	1	1	0	0	0	0	0
495	2022-08-28	3	2	4	4	4	4	4	4	3	3	4	4	4	4	0	1	1	0	0	2	34	2	#NULL!	5	1	1	0	0	0	0	0
496	2022-08-28	3	3	4	1	3	3	3	3	3	2	3	4	2	3	1	2	2	0	0	5	31	2	#NULL!	5	1	1	0	0	0	1	0
497	2022-08-28	4	4	4	4	4	4	4	4	4	4	4	4	4	4	0	2	2	0	0	4	47	2	#NULL!	6	1	1	0	0	0	0	0
498	2022-08-28	4	4	4	4	4	4	4	4	4	4	4	4	4	4	1	1	2	0	0	4	56	2	#NULL!	6	1	1	0	0	0	0	0
499	2022-08-28	4	4	4	4	4	4	4	4	4	4	4	4	4	4	0	2	0	0	0	2	40	2	#NULL!	4	1	1	0	0	0	0	0
500	2022-08-29	4	4	4	4	4	4	4	4	4	4	4	4	4	4	3	2	0	0	3	8	31	2	#NULL!	6	1	1	0	0	0	0	0
501	2022-08-30	4	4	4	4	4	4	4	4	4	4	4	4	4	4	0	2	0	0	0	2	67	2	#NULL!	6	1	1	0	0	0	0	0
502	2022-08-30	3	3	3	3	3	3	3	3	3	3	3	3	3	3	1	1	1	1	1	5	67	1	#NULL!	4	1	1	0	0	0	0	0
503	2022-08-30	4	3	4	1	4	4	4	3	4	4	4	4	1	4	0	1	2	0	0	3	40	2	#NULL!	6	1	1	0	0	0	0	0
504	2022-08-30	4	3	4	4	4	4	4	2	4	4	4	4	4	4	0	0	1	0	0	1	22	1	#NULL!	5	1	1	0	0	0	0	0
505	2022-08-30	3	3	4	3	2	2	4	4	3	4	4	4	4	4	1	1	1	2	1	6	41	1	#NULL!	4	0	1	0	0	0	0	0
506	2022-08-30	4	4	3	4	4	4	3	4	4	4	4	4	4	4	2	2	1	0	0	5	34	2	#NULL!	4	1	1	0	0	0	0	0
507	2022-08-30	4	4	4	4	4	4	4	4	4	4	4	4	4	4	1	0	0	0	0	1	67	1	#NULL!	5	1	1	0	0	0	0	0
508	2022-08-30	4	4	4	4	4	4	4	4	4	4	4	4	4	4	0	0	0	0	0	0	65	2	#NULL!	5	1	1	0	0	0	0	0
509	2022-08-30	4	4	4	4	4	4	4	4	4	4	4	4	4	4	0	0	0	0	0	0	45	2	#NULL!	5	1	1	0	0	0	0	0
510	2022-08-30	4	4	4	4	4	4	4	4	4	4	4	4	4	4	0	0	0	0	0	0	50	2	#NULL!	5	1	1	0	0	0	0	0
511	2022-08-30	4	4	4	4	4	4	4	4	4	4	4	4	4	4	0	1	1	0	0	2	68	2	#NULL!	3	#NULL!	1	0	0	0	0	0
512	2022-08-30	3	3	4	2	4	4	4	3	4	4	4	4	2	4	1	1	1	1	0	4	58	2	#NULL!	6	1	1	0	0	0	0	0
513	2022-08-30	4	4	4	4	4	3	4	4	4	4	4	4	4	4	1	1	1	0	0	3	57	2	#NULL!	5	1	1	0	0	0	0	0
514	2022-08-30	2	3	4	4	4	4	4	4	4	4	4	4	4	4	1	1	2	0	0	4	72	2	#NULL!	6	1	1	0	0	0	0	0
515	2022-08-30	3	3	4	4	2	2	4	4	4	4	4	4	4	4	0	0	4	3	0	7	53	2	#NULL!	4	1	1	0	0	0	0	0
516	2022-08-30	4	4	4	4	4	4	4	4	4	4	4	4	4	4	1	0	1	0	0	2	47	2	#NULL!	4	1	1	0	0	0	0	0
517	2022-08-30	4	4	4	4	2	4	4	4	4	4	4	4	4	4	4	4	4	0	0	12	47	1	#NULL!	4	1	1	0	0	0	0	0
518	2022-08-30	4	4	4	4	4	4	4	3	4	3	4	4	4	4	0	0	0	0	0	0	75	1	#NULL!	6	#NULL!	1	0	0	0	0	0
519	2022-08-30	4	3	4	4	4	4	4	4	4	4	4	4	4	4	0	0	1	0	0	1	60	1	#NULL!	5	1	1	0	0	0	0	0
520	2022-08-30	4	4	4	4	4	4	4	4	4	4	4	4	4	4	1	0	1	0	0	2	58	2	#NULL!	5	1	1	0	0	0	0	0
521	2022-08-30	4	4	4	4	4	3	4	3	3	4	4	3	4	4	1	0	0	0	0	1	29	2	#NULL!	5	1	1	0	0	0	0	0
522	2022-08-30	4	3	4	4	4	4	4	4	4	4	4	4	4	4	2	2	2	1	1	8	42	2	#NULL!	5	1	1	0	0	0	0	0
523	2022-08-30	4	3	4	4	4	3	4	3	4	4	3	4	4	4	0	2	2	2	0	6	71	2	#NULL!	6	1	1	0	0	0	0	0
524	2022-08-30	4	4	4	4	4	4	4	4	4	4	4	4	4	4	4	4	2	0	0	10	53	1	#NULL!	3	1	1	0	0	0	0	0
525	2022-08-30	4	4	4	4	4	4	4	4	4	4	4	4	4	4	2	1	3	3	1	10	54	2	#NULL!	6	1	1	0	0	0	0	0
526	2022-08-30	4	4	4	4	4	4	4	4	4	4	4	4	4	4	2	1	1	0	0	4	71	1	#NULL!	6	1	1	0	0	0	0	0
527	2022-08-30	4	2	4	2	2	1	4	4	4	4	4	4	2	4	0	2	2	1	0	5	61	2	#NULL!	4	1	1	0	0	0	0	0
528	2022-08-30	3	3	4	3	3	3	4	3	3	3	3	3	4	4	2	1	1	0	0	4	31	1	#NULL!	6	1	1	0	0	0	0	0
529	2022-08-30	4	4	4	4	4	4	4	4	4	4	4	4	4	4	2	1	0	0	0	3	30	2	#NULL!	5	1	1	0	0	0	0	0
530	2022-08-30	4	4	4	4	4	4	4	4	4	4	4	4	4	4	1	1	0	0	0	2	70	2	#NULL!	4	1	1	0	0	0	0	0
531	2022-08-30	4	4	4	4	4	1	4	4	4	4	4	4	4	4	4	3	4	4	4	19	33	2	#NULL!	6	1	1	0	0	0	0	0
532	2022-08-30	3	3	4	3	3	3	3	3	3	3	3	3	3	3	1	1	1	1	1	5	34	2	#NULL!	6	1	1	0	0	0	0	0
533	2022-08-30	4	4	4	4	4	4	4	4	4	4	4	4	4	4	0	0	0	0	0	0	37	1	#NULL!	4	1	1	0	0	0	0	0
534	2022-08-30	4	4	4	0	4	4	4	3	4	4	4	4	0	4	0	0	0	0	0	0	70	2	#NULL!	6	1	1	0	0	0	0	0
535	2022-08-30	4	4	4	2	4	4	4	3	4	4	4	3	2	4	1	1	0	0	0	2	72	2	#NULL!	4	1	1	0	0	0	0	0
536	2022-08-30	4	4	4	4	4	4	4	4	4	4	4	4	4	4	1	1	2	0	0	4	59	2	#NULL!	6	1	1	0	0	0	0	0
537	2022-08-30	4	4	4	4	4	4	4	4	4	4	4	4	4	4	0	1	0	0	0	1	52	2	#NULL!	6	1	1	0	0	0	0	0
538	2022-08-30	3	3	3	3	3	3	3	3	3	3	3	3	3	3	0	1	1	1	1	4	34	1	#NULL!	6	1	0	0	1	0	0	0
539	2022-08-30	4	4	4	4	4	4	4	3	4	4	4	4	4	4	1	0	0	0	0	1	68	1	#NULL!	4	1	1	0	0	0	0	0
540	2022-08-30	3	3	3	1	2	3	3	1	3	3	4	3	4	4	0	0	0	0	0	0	35	1	#NULL!	6	1	1	0	0	0	0	0
541	2022-08-30	4	4	4	4	3	3	4	4	4	4	4	4	4	4	0	0	0	0	0	0	41	2	#NULL!	5	1	1	0	0	0	0	0
542	2022-08-30	3	3	4	4	4	4	4	4	4	4	4	4	4	4	0	0	0	0	0	0	57	2	#NULL!	4	1	1	0	0	0	0	0
543	2022-08-30	4	4	4	4	4	4	4	4	4	4	4	4	4	4	0	0	1	0	0	1	67	2	#NULL!	6	1	1	0	0	0	0	0
544	2022-08-30	4	4	4	2	4	4	4	3	4	3	4	4	2	4	1	1	1	0	0	3	68	1	#NULL!	6	#NULL!	1	0	0	0	0	0
545	2022-08-30	4	4	4	4	4	4	4	4	4	4	4	4	4	4	0	0	0	0	0	0	65	2	#NULL!	4	#NULL!	1	0	0	0	0	0
546	2022-08-30	3	3	3	2	2	2	4	2	3	3	3	3	2	4	2	2	1	1	1	7	30	2	#NULL!	4	1	1	0	0	0	0	0
547	2022-08-30	4	3	4	4	4	4	4	4	4	4	4	4	4	4	1	0	0	0	0	1	25	1	#NULL!	6	1	1	0	0	0	0	0
548	2022-08-30	2	2	4	3	4	4	4	4	4	3	3	4	4	4	1	2	2	0	0	5	67	2	#NULL!	6	1	1	0	0	0	0	0
550	2022-08-30	3	3	4	3	3	3	3	2	3	3	3	4	3	3	2	2	1	1	1	7	29	2	#NULL!	6	1	1	0	0	0	0	0
551	2022-08-30	4	4	4	4	4	4	4	4	4	4	4	4	4	4	0	0	0	0	0	0	65	1	#NULL!	4	1	1	0	0	0	0	0
552	2022-08-30	4	4	4	4	4	4	4	4	4	4	4	4	4	4	0	0	1	0	0	1	67	2	#NULL!	5	1	1	0	0	0	0	0
553	2022-08-30	3	3	3	3	3	3	3	2	3	3	3	3	4	3	2	2	1	1	0	6	64	2	#NULL!	6	1	0	0	0	0	0	0
554	2022-08-30	2	2	2	4	4	4	4	4	4	4	4	0	4	4	0	0	0	2	0	2	76	1	#NULL!	6	1	1	0	0	0	0	0
555	2022-08-30	3	4	4	0	3	3	4	2	4	4	4	4	0	4	2	1	3	0	0	6	78	1	#NULL!	5	1	1	0	0	0	0	0
556	2022-08-30	4	4	4	4	4	4	4	4	4	4	4	4	4	4	0	1	0	0	0	1	70	1	#NULL!	6	1	1	0	0	0	0	0
557	2022-08-30	3	3	3	3	3	3	3	3	3	3	3	3	3	3	1	1	1	1	1	5	69	2	#NULL!	5	1	1	0	0	0	0	0
558	2022-08-30	4	4	4	4	3	3	4	4	4	4	4	4	4	4	0	0	0	0	0	0	63	2	#NULL!	6	1	1	0	0	0	0	0
559	2022-08-30	4	3	3	4	4	4	4	3	4	4	4	4	4	4	1	0	0	0	0	1	31	2	#NULL!	5	1	1	0	0	0	1	0
560	2022-08-30	3	4	2	3	3	2	3	2	3	3	3	2	2	3	0	0	0	0	0	0	19	2	#NULL!	4	1	1	0	0	0	0	0
561	2022-08-30	2	2	4	0	4	4	4	4	4	4	4	4	4	4	2	1	2	0	0	5	61	2	#NULL!	4	1	1	0	0	0	0	0
562	2022-08-30	4	4	4	4	4	4	4	4	4	4	4	4	4	4	0	0	0	0	0	0	41	1	#NULL!	4	1	0	0	1	0	0	0
563	2022-08-30	4	4	4	4	4	4	4	4	4	4	4	4	4	4	0	0	1	0	0	1	76	2	#NULL!	5	1	1	0	0	0	0	0
564	2022-08-30	4	4	4	4	4	4	4	4	4	4	4	4	4	4	0	0	0	0	0	0	63	2	#NULL!	5	#NULL!	1	0	0	0	0	0
565	2022-08-30	4	4	4	4	4	4	4	4	4	4	4	4	4	4	0	0	0	0	0	0	41	1	#NULL!	5	1	1	0	0	0	0	0
566	2022-08-30	1	1	1	2	1	1	1	1	2	1	1	1	2	1	3	2	2	3	1	11	26	1	#NULL!	3	0	0	0	0	0	0	0
567	2022-08-30	3	3	4	3	4	4	4	4	4	4	4	4	3	4	2	1	1	0	0	4	45	2	#NULL!	6	1	1	0	0	0	0	0
568	2022-08-30	3	3	4	3	2	2	4	4	4	4	4	4	4	4	0	1	1	0	0	2	20	2	#NULL!	4	1	1	0	0	0	0	0
569	2022-08-30	3	3	4	4	4	4	4	3	4	4	4	4	4	4	0	0	0	0	0	0	28	2	#NULL!	6	1	1	0	0	0	0	0
570	2022-08-30	4	4	4	4	4	4	4	4	4	4	4	4	4	4	0	2	0	0	0	2	42	1	#NULL!	6	1	0	1	0	0	0	0
571	2022-08-30	4	3	4	3	4	4	4	3	3	4	4	4	4	4	0	0	0	0	0	0	41	2	#NULL!	6	1	0	1	0	0	0	0
572	2022-08-30	4	4	4	3	4	4	4	3	4	4	4	4	4	4	1	0	2	0	0	3	60	2	#NULL!	6	1	1	0	0	0	0	0
573	2022-08-30	4	4	4	4	3	3	4	4	4	4	4	4	4	4	0	0	0	0	0	0	46	2	#NULL!	5	1	1	0	0	0	0	0
574	2022-08-30	4	3	4	4	4	4	4	4	4	4	4	4	4	4	0	0	1	0	0	1	18	2	#NULL!	4	0	1	0	0	0	0	1
575	2022-08-30	4	4	4	4	4	4	4	4	4	4	4	4	4	4	0	1	0	0	0	1	88	1	#NULL!	6	1	1	0	0	0	0	0
576	2022-08-30	2	1	4	4	4	4	4	4	4	1	4	4	4	4	0	1	1	0	0	2	45	1	#NULL!	5	1	1	0	0	0	0	0
577	2022-08-30	4	4	4	4	4	4	4	4	4	4	4	4	4	4	2	0	0	0	0	2	25	2	#NULL!	6	1	1	0	0	0	0	0
578	2022-08-30	4	4	4	2	4	4	4	4	4	4	4	4	3	4	0	0	0	0	0	0	55	2	#NULL!	5	1	1	0	0	0	0	0
579	2022-08-30	3	3	4	4	3	3	4	4	4	4	4	4	4	4	1	1	0	0	1	3	47	2	#NULL!	4	1	1	0	0	0	0	0
580	2022-08-30	1	3	4	4	1	1	4	4	4	4	4	4	4	4	2	2	2	0	0	6	44	2	#NULL!	6	1	1	0	0	0	0	0
581	2022-08-30	4	4	4	0	4	4	4	4	4	4	4	4	4	4	0	0	1	0	0	1	28	2	#NULL!	5	1	1	0	0	0	0	0
582	2022-08-30	4	4	4	3	2	3	4	3	3	4	4	4	3	4	1	1	2	0	1	5	36	2	#NULL!	5	1	1	0	0	0	0	0
583	2022-08-30	4	4	4	4	4	4	4	4	4	4	4	4	4	4	0	0	0	0	0	0	18	2	#NULL!	3	1	1	0	0	0	0	0
584	2022-08-30	4	4	4	0	4	4	4	4	4	4	4	4	4	4	0	0	0	0	0	0	61	2	#NULL!	4	#NULL!	1	0	0	0	0	0
585	2022-08-30	3	4	4	4	4	4	4	4	4	4	4	4	4	4	2	0	2	0	0	4	37	2	#NULL!	6	1	1	0	0	0	0	0
586	2022-08-30	3	3	3	1	3	4	4	2	3	3	3	3	2	4	0	1	0	0	0	1	61	1	#NULL!	4	1	1	0	0	0	0	0
587	2022-08-30	3	3	4	2	2	2	4	3	3	3	3	4	2	3	2	1	3	0	1	7	35	2	#NULL!	4	1	1	0	0	0	0	0
588	2022-08-30	4	4	4	3	4	4	4	4	4	4	4	4	3	4	0	0	1	0	0	1	54	1	#NULL!	5	1	1	0	0	0	0	0
589	2022-08-30	3	3	3	4	4	4	3	3	3	3	4	3	4	4	0	1	1	0	0	2	18	2	#NULL!	3	1	1	0	0	0	0	0
590	2022-08-30	4	4	4	4	4	4	4	4	4	4	4	4	4	4	0	0	0	0	0	0	18	2	#NULL!	3	0	0	0	0	0	0	0
591	2022-08-30	3	4	4	3	4	4	4	2	1	3	1	4	3	4	0	1	3	0	0	4	23	1	#NULL!	5	1	1	0	0	0	0	0
592	2022-08-30	3	3	4	4	4	4	4	4	4	4	4	4	4	4	0	0	1	0	0	1	23	2	#NULL!	5	1	1	0	0	0	0	0
593	2022-08-30	4	4	4	4	4	4	4	4	4	4	4	4	4	4	0	0	0	0	0	0	63	2	#NULL!	5	1	1	0	0	0	0	0
594	2022-08-30	3	3	4	4	2	3	1	2	3	3	3	4	3	2	0	1	0	0	0	1	33	5	#NULL!	5	1	1	0	0	0	0	0
595	2022-08-30	4	4	4	4	4	4	4	4	4	4	4	4	4	4	0	0	0	0	0	0	46	2	#NULL!	5	1	1	0	0	0	0	0
596	2022-08-30	3	4	4	4	4	4	4	4	4	4	4	4	4	4	0	0	0	0	0	0	34	2	#NULL!	6	1	1	0	0	0	0	0
597	2022-08-30	3	2	4	3	0	2	3	2	3	3	3	3	3	2	0	0	0	0	0	0	19	1	#NULL!	4	1	1	0	0	0	0	0
598	2022-08-30	3	2	3	2	3	3	3	3	3	3	3	3	3	3	2	2	1	1	1	7	58	1	#NULL!	5	1	1	0	0	0	0	0
599	2022-08-30	4	3	4	0	4	4	4	2	4	3	3	4	3	4	0	0	2	0	0	2	30	2	#NULL!	6	1	1	0	0	0	0	0
600	2022-08-30	4	4	4	4	4	4	4	4	4	4	4	4	4	4	0	0	1	0	0	1	49	1	#NULL!	5	1	1	0	0	0	0	0
601	2022-08-30	3	3	2	3	4	4	4	4	3	4	3	2	3	4	2	2	4	1	1	10	19	2	#NULL!	4	1	1	0	0	0	0	0
602	2022-08-30	3	3	4	2	4	4	3	2	3	3	4	4	3	4	0	0	1	0	0	1	20	1	#NULL!	4	1	1	0	0	0	0	0
603	2022-08-30	4	4	4	4	2	2	4	3	4	4	4	4	4	4	2	2	2	0	2	8	37	2	#NULL!	5	1	1	0	0	0	0	0
604	2022-08-30	4	4	4	4	4	4	4	4	4	4	4	4	4	4	0	0	3	0	0	3	25	1	#NULL!	6	1	1	0	0	0	0	0
605	2022-08-30	4	4	4	4	3	3	4	4	4	3	3	4	4	4	0	0	0	0	0	0	26	2	#NULL!	6	1	0	0	0	0	0	1
606	2022-08-30	4	3	4	4	4	4	4	2	3	4	4	4	4	4	1	0	1	0	0	2	81	2	#NULL!	6	1	1	0	0	0	0	0
607	2022-08-30	4	4	4	1	4	4	4	3	4	4	4	4	2	4	1	1	0	0	0	2	51	1	#NULL!	6	1	1	0	0	0	0	0
608	2022-08-30	4	4	4	4	4	4	4	4	4	4	4	4	4	4	0	0	0	0	0	0	31	2	#NULL!	6	1	0	0	1	0	0	0
609	2022-08-30	3	3	4	1	3	3	4	3	4	3	4	4	4	4	2	0	2	0	0	4	29	2	#NULL!	6	1	1	0	0	0	0	0
610	2022-08-30	4	4	4	4	4	4	4	4	4	4	4	4	4	4	0	0	0	0	0	0	20	2	#NULL!	4	1	1	0	0	0	0	0
611	2022-08-30	3	4	4	4	1	3	4	3	4	4	4	4	4	4	0	0	0	0	0	0	20	1	#NULL!	5	1	1	0	0	0	0	0
612	2022-08-30	3	3	4	4	4	4	4	4	4	4	4	4	4	4	0	0	0	0	0	0	18	2	#NULL!	3	1	1	0	0	0	0	0
613	2022-08-30	4	4	4	4	4	4	4	4	4	4	4	4	4	4	0	0	0	0	0	0	43	2	#NULL!	4	1	1	0	0	0	0	0
614	2022-08-30	3	3	2	2	2	3	4	2	4	4	4	2	3	4	1	1	3	0	0	5	40	2	#NULL!	5	1	1	0	0	0	0	0
615	2022-08-30	2	3	3	1	1	1	4	2	2	2	2	3	1	3	0	0	0	0	0	0	25	2	#NULL!	6	1	1	0	0	0	0	0
616	2022-08-30	4	4	4	4	1	1	4	4	4	4	4	4	4	4	0	0	0	0	0	0	59	5	#NULL!	4	1	1	0	0	0	0	0
617	2022-08-30	4	3	4	4	4	4	4	3	4	4	4	4	4	4	1	0	2	0	0	3	37	2	#NULL!	6	#NULL!	1	0	0	0	0	0
618	2022-08-30	3	3	4	4	1	3	1	1	4	4	4	4	4	4	4	4	4	4	4	20	43	2	#NULL!	6	1	0	0	0	0	1	0
619	2022-08-30	4	4	4	4	4	4	4	4	4	4	4	4	4	4	2	2	2	1	0	7	75	1	#NULL!	5	1	1	0	0	0	0	0
620	2022-08-30	4	4	4	4	4	4	4	4	4	4	4	4	4	4	0	1	0	0	0	1	25	2	#NULL!	4	1	1	0	0	0	0	0
621	2022-08-30	2	2	4	4	1	1	3	2	3	4	3	4	4	2	1	1	0	0	0	2	23	1	#NULL!	5	1	1	0	0	0	0	0
622	2022-08-30	4	4	4	4	2	2	4	2	3	4	4	4	4	4	1	2	1	0	1	5	23	2	#NULL!	5	1	0	0	1	0	0	0
623	2022-08-30	3	3	4	4	4	4	4	3	4	4	4	4	4	4	0	0	2	0	0	2	46	1	#NULL!	3	1	1	0	0	0	0	0
624	2022-08-30	3	4	4	3	4	4	4	4	4	4	4	4	4	4	0	1	2	0	0	3	71	2	#NULL!	6	1	1	0	0	0	0	0
625	2022-08-30	2	2	4	4	0	4	1	1	4	2	2	4	4	2	4	3	4	0	4	15	51	2	#NULL!	4	1	1	0	0	0	0	0
626	2022-08-30	4	3	2	3	3	2	4	2	4	4	4	4	4	4	0	0	0	0	0	0	22	2	#NULL!	5	1	0	1	1	0	0	0
627	2022-08-30	3	2	3	2	2	2	2	2	2	2	2	2	2	2	1	4	1	1	2	9	22	1	#NULL!	5	#NULL!	1	0	0	0	0	0
628	2022-08-30	4	3	4	3	4	4	4	2	4	4	4	4	3	4	0	0	0	0	0	0	65	1	#NULL!	6	1	1	0	0	0	0	0
629	2022-08-30	4	4	4	2	4	4	4	4	4	4	4	4	2	4	1	0	2	0	0	3	25	1	#NULL!	5	1	1	0	0	0	0	0
630	2022-08-30	3	3	4	2	3	2	3	2	3	3	3	4	2	3	1	1	0	0	0	2	31	3	#NULL!	4	1	1	0	0	0	0	0
631	2022-08-30	4	4	4	4	4	4	4	4	4	4	4	4	4	4	0	0	0	0	0	0	26	2	#NULL!	6	1	0	0	1	0	0	0
632	2022-08-30	3	3	4	4	3	3	4	2	4	4	4	4	4	4	0	1	0	0	0	1	19	2	#NULL!	4	1	1	0	0	0	0	0
633	2022-08-30	4	4	4	4	4	4	4	4	4	4	4	4	4	4	0	0	0	0	0	0	21	2	#NULL!	5	1	0	0	1	0	0	0
634	2022-08-30	3	3	2	2	4	2	2	2	2	2	2	2	2	2	2	0	4	0	0	6	21	2	#NULL!	4	1	1	0	1	0	0	0
635	2022-08-30	3	3	3	3	4	3	3	4	3	2	3	3	3	4	0	1	1	0	1	3	24	1	#NULL!	6	1	0	0	1	0	0	0
636	2022-08-30	4	3	3	3	2	2	4	2	4	3	3	2	2	3	2	2	1	2	1	8	40	1	#NULL!	6	#NULL!	0	0	1	0	0	0
637	2022-08-30	2	2	2	2	2	3	3	3	3	2	2	2	2	3	0	0	2	0	0	2	33	2	#NULL!	5	#NULL!	0	0	1	0	0	0
638	2022-08-30	2	2	4	4	4	4	4	2	4	3	4	4	4	4	2	0	0	0	0	2	36	2	#NULL!	5	1	1	0	0	0	0	0
639	2022-08-30	4	4	4	0	4	4	4	4	4	4	4	4	4	4	2	1	1	0	1	5	36	2	#NULL!	6	1	1	0	0	0	0	0
640	2022-08-30	4	4	4	4	4	4	4	4	4	4	4	4	4	4	0	0	0	0	0	0	25	1	#NULL!	6	1	1	0	0	0	0	0
641	2022-08-30	3	3	4	4	4	4	4	3	4	4	4	4	4	4	2	0	1	0	0	3	25	2	#NULL!	5	1	1	0	0	0	0	0
642	2022-08-30	3	4	4	3	3	2	4	3	4	4	4	4	4	4	0	1	2	0	0	3	30	1	#NULL!	6	1	1	0	0	0	0	0
643	2022-08-30	4	3	4	4	4	4	4	4	4	4	4	4	4	4	0	0	0	0	0	0	30	2	#NULL!	5	1	1	0	0	0	0	0
644	2022-08-30	4	3	4	3	4	4	4	4	3	3	3	4	3	4	1	1	0	0	0	2	61	2	#NULL!	3	1	1	0	0	0	0	0
645	2022-08-30	4	4	4	4	4	4	4	3	4	4	4	4	4	4	3	0	0	0	0	3	64	2	#NULL!	6	1	1	0	0	0	0	0
646	2022-08-30	3	3	4	4	4	4	4	4	4	4	4	4	4	4	2	2	2	0	1	7	42	2	#NULL!	5	1	1	0	0	0	0	0
647	2022-08-30	4	3	4	4	4	4	4	2	4	4	4	4	4	4	2	1	0	0	1	4	38	4	#NULL!	4	1	1	1	0	0	0	0
648	2022-08-30	4	2	4	3	4	4	4	1	3	4	3	4	3	4	1	1	1	0	0	3	35	2	#NULL!	6	1	1	0	0	0	0	0
649	2022-08-30	3	3	4	3	3	3	4	3	4	4	4	4	3	4	1	1	2	0	0	4	33	1	#NULL!	5	1	1	0	0	0	0	0
650	2022-08-30	0	0	0	0	0	0	0	0	0	0	0	0	0	0	4	4	4	4	4	20	18	1	#NULL!	3	#NULL!	0	0	1	0	0	0
651	2022-08-30	4	2	4	4	0	0	4	2	3	4	3	4	0	4	0	1	1	0	0	2	23	2	#NULL!	4	1	0	0	1	0	0	0
